# Supplementary material for: Genomic Resources for Water Yam (Dioscorea alata L.): Analyses of EST-Sequences, De Novo Sequencing and GBS Libraries
Source: PLoS One. 2015 Jul 29;10(7):e0134031. doi: 10.1371/journal.pone.0134031 (PMC4519108; doi:10.1371/journal.pone.0134031)
Supplement: S2 Table — (XLSX) [file pone.0134031.s002.xlsx]

## Sheet: Supplemental Table 2
S2 Table. de novo genome assembly statistics
	Parent 1 (bp)	Parent 2 (bp)
N75	283	341
N50	858	1264
N25	2353	3681
Minimum	100	100
Maximum	95405	95381
Average	424	483
Count	1012745	776830
Total	429014790	374881527
