# Supplementary material for: Genomic Resources for Water Yam (Dioscorea alata L.): Analyses of EST-Sequences, De Novo Sequencing and GBS Libraries
Source: PLoS One. 2015 Jul 29;10(7):e0134031. doi: 10.1371/journal.pone.0134031 (PMC4519108; doi:10.1371/journal.pone.0134031)
Supplement: S3 Table — (XLSX) [file pone.0134031.s003.xlsx]

## Sheet: Supplemental Table 3
S3 Table. Nucleotide base counts and % content
Nucleotide	Parent 1		Parent 2
	base pairs	% content	base pairs	% content
Adenine (A)	137509342	0.321	120273542	0.321
Cytosine (C)	75703536	0.176	66397200	0.177
Guanine (G)	75620010	0.176	66190786	0.177
Thymine (T)	137625581	0.321	120144666	0.32
