# Supplementary material for: Genomic Resources for Water Yam (Dioscorea alata L.): Analyses of EST-Sequences, De Novo Sequencing and GBS Libraries
Source: PLoS One. 2015 Jul 29;10(7):e0134031. doi: 10.1371/journal.pone.0134031 (PMC4519108; doi:10.1371/journal.pone.0134031)
Supplement: S4 Table — (XLSX) [file pone.0134031.s004.xlsx]

## Sheet: Supplemental Table 4
S4 Table. Details of genomic SSR data, repeat motifs, primer sequences, allele product size, and their polymorphism.
SSR-ID	Left Primer Name	Left Primer with tail	Right Primer name	Right Primer with tail	Repeat Motif	Repeat Motif subscript	Repeat Motif w/o #	Allele Min	Allele Max	Allele Range	Poly/Monomorphic													Name L	Left w/tag		Name R	Right w/tag			ID_version	MinMatch	Type	Length	(Repeat Motif)	#	Repeat Motif			ID_version	Repeat Motif		ID_version	MinMatch					Name
yam_parent1_contig_15653_a	yamP1goodX_15653_a.L	CAGTTTTCCCAGTCACGACTTTTTATCTCAAAATGTGCCCAATAAA	yamP1goodX_15653_a.R	GTTTCGAGTGCATTTCATGCATATTTGT	(ATTTT)4	(ATTTT)4	ATTTT	135	135	135-135	Monomorphic													yamP1goodX_15653_a.L	CAGTTTTCCCAGTCACGACTTTTTATCTCAAAATGTGCCCAATAAA		yamP1goodX_15653_a.R	GTTTCGAGTGCATTTCATGCATATTTGT			yam_parent1_contig_105533_a	TAT	3	24	(TAT)	8	(TAT)8			yam_parent1_contig_105533_a	(TAT)8		yam_parent1_contig_105533_a	TAT					yamP1goodX_100484_a
yam_parent1_contig_1183_a	yamP1goodX_1183_a.L	CAGTTTTCCCAGTCACGACTCTTTCCCTAACAAAACCACCAAA	yamP1goodX_1183_a.R	GTTTGCCATTGAAGTTGGGATGTTATTC	(ATC)7	(ATC)7	ATC	158	167	158-167	Polymorphic													yamP1goodX_1183_a.L	CAGTTTTCCCAGTCACGACTCTTTCCCTAACAAAACCACCAAA		yamP1goodX_1183_a.R	GTTTGCCATTGAAGTTGGGATGTTATTC			yam_parent1_contig_105533_d	GAA	3	24	(GAA)	8	(GAA)8			yam_parent1_contig_105533_d	(GAA)8		yam_parent1_contig_105533_d	GAA					yamP1goodX_109018_a
yam_parent1_contig_85734_a	yamP1goodX_85734_a.L	CAGTTTTCCCAGTCACGACACCCTCTCAAGAAACCATGTCCTA	yamP1goodX_85734_a.R	GTTTTTTAAGAGCACGCAGCTTATTTCA	(TTTA)6	(TTTA)6	TTTA	173	174	173-174	Polymorphic													yamP1goodX_85734_a.L	CAGTTTTCCCAGTCACGACACCCTCTCAAGAAACCATGTCCTA		yamP1goodX_85734_a.R	GTTTTTTAAGAGCACGCAGCTTATTTCA			yam_parent1_contig_1183_a	ATC	3	21	(ATC)	7	(ATC)7			yam_parent1_contig_1183_a	(ATC)7		yam_parent1_contig_1183_a	ATC					yamP1goodX_117119_a
yam_parent1_contig_19051_a	yamP1goodX_19051_a.L	CAGTTTTCCCAGTCACGACCCAACTTTGCCTTTTGAAATCTTCT	yamP1goodX_19051_a.R	GTTTCAACATCATTTGGGGATCTGAAATA	(AT)10	(AT)10	AT	182	198	182-198	Polymorphic													yamP1goodX_19051_a.L	CAGTTTTCCCAGTCACGACCCAACTTTGCCTTTTGAAATCTTCT		yamP1goodX_19051_a.R	GTTTCAACATCATTTGGGGATCTGAAATA			yam_parent1_contig_1183_b	TTAT	4	24	(TTAT)	6	(TTAT)6			yam_parent1_contig_1183_b	(TTAT)6		yam_parent1_contig_1183_b	TTAT					yamP1goodX_1183_a
yam_parent1_contig_368279_a	yamP1goodX_368279_a.L	CAGTTTTCCCAGTCACGACAATACACATTAGTAGCACAGCCCC	yamP1goodX_368279_a.R	GTTTTCATGATGAAATCAACATCATTTTC	(AATA)5	(AATA)5	AATA	171	175	171-175	Polymorphic													yamP1goodX_368279_a.L	CAGTTTTCCCAGTCACGACAATACACATTAGTAGCACAGCCCC		yamP1goodX_368279_a.R	GTTTTCATGATGAAATCAACATCATTTTC			yam_parent1_contig_1183_c	AAT	3	30	(AAT)	10	(AAT)10			yam_parent1_contig_1183_c	(AAT)10		yam_parent1_contig_1183_c	AAT					yamP1goodX_118462_a
yam_parent1_contig_87133_a	yamP1goodX_87133_a.L	CAGTTTTCCCAGTCACGACGTACACAACAACGTAGTGCTGCTG	yamP1goodX_87133_a.R	GTTTAAGATGAGAAAGAAGTCCTCCAACA	(ATT)10	(ATT)10	ATT	170	177	170-177	Polymorphic													yamP1goodX_87133_a.L	CAGTTTTCCCAGTCACGACGTACACAACAACGTAGTGCTGCTG		yamP1goodX_87133_a.R	GTTTAAGATGAGAAAGAAGTCCTCCAACA			yam_parent1_contig_1183_d	ATG	3	30	(ATG)	10	(ATG)10			yam_parent1_contig_1183_d	(ATG)10		yam_parent1_contig_1183_d	ATG					yamP1goodX_119397_a
yam_parent1_contig_16322_a	yamP1goodX_16322_a.L	CAGTTTTCCCAGTCACGACTACCAGCTCAAAACCCTTCTCAAA	yamP1goodX_16322_a.R	GTTTTGCAGAGCCTTCTCTCCACG	(AG)15	(AG)15	AG	133	152	133-152	Polymorphic													yamP1goodX_16322_a.L	CAGTTTTCCCAGTCACGACTACCAGCTCAAAACCCTTCTCAAA		yamP1goodX_16322_a.R	GTTTTGCAGAGCCTTCTCTCCACG			yam_parent1_contig_1183_e	CTCC	4	20	(CTCC)	5	(CTCC)5			yam_parent1_contig_1183_e	(CTCC)5		yam_parent1_contig_1183_e	CTCC					yamP1goodX_121466_a
yam_parent1_contig_125875_a	yamP1goodX_125875_a.L	CAGTTTTCCCAGTCACGACCATTCACATGAGGACAAGTTTGCT	yamP1goodX_125875_a.R	GTTTTGCCTGCCTTTTGAGCTAATAATAA	(AAT)8	(AAT)8	AAT	153	159	153-159	Polymorphic													yamP1goodX_125875_a.L	CAGTTTTCCCAGTCACGACCATTCACATGAGGACAAGTTTGCT		yamP1goodX_125875_a.R	GTTTTGCCTGCCTTTTGAGCTAATAATAA			yam_parent1_contig_118462_a	CT	2	24	(CT)	12	(CT)12			yam_parent1_contig_118462_a	(CT)12		yam_parent1_contig_118462_a	CT					yamP1goodX_125875_a
yam_parent1_contig_5546_a	yamP1goodX_5546_a.L	CAGTTTTCCCAGTCACGACAGGTTAAGAGACTGCCAACAGCAC	yamP1goodX_5546_a.R	GTTTCTCCATACTGATGTATTCTGGCCC	(CA)10	(CA)10	CA	179	185	179-185	Polymorphic													yamP1goodX_5546_a.L	CAGTTTTCCCAGTCACGACAGGTTAAGAGACTGCCAACAGCAC		yamP1goodX_5546_a.R	GTTTCTCCATACTGATGTATTCTGGCCC			yam_parent1_contig_118462_b	TTTA	4	24	(TTTA)	6	(TTTA)6			yam_parent1_contig_118462_b	(TTTA)6		yam_parent1_contig_118462_b	TTTA					yamP1goodX_129234_b
yam_parent1_contig_31775_a	yamP1goodX_31775_a.L	CAGTTTTCCCAGTCACGACCGAGAGACTCTGATGCTTTGCTTT	yamP1goodX_31775_a.R	GTTTTCTCCTCATTTGGTTCGCATCTAT	(AAAT)5	(AAAT)5	AAAT	157	168	157-168	Polymorphic													yamP1goodX_31775_a.L	CAGTTTTCCCAGTCACGACCGAGAGACTCTGATGCTTTGCTTT		yamP1goodX_31775_a.R	GTTTTCTCCTCATTTGGTTCGCATCTAT			yam_parent1_contig_119397_a	AAAT	4	24	(AAAT)	6	(AAAT)6			yam_parent1_contig_119397_a	(AAAT)6		yam_parent1_contig_119397_a	AAAT					yamP1goodX_129501_a
yam_parent1_contig_118462_a	yamP1goodX_118462_a.L	CAGTTTTCCCAGTCACGACCTTACCAACCATTACCCTCCTCCT	yamP1goodX_118462_a.R	GTTTTGGAAATTTCTAGGGTTTCGATGA	(CT)12	(CT)12	CT	131	137	131-137	Polymorphic													yamP1goodX_118462_a.L	CAGTTTTCCCAGTCACGACCTTACCAACCATTACCCTCCTCCT		yamP1goodX_118462_a.R	GTTTTGGAAATTTCTAGGGTTTCGATGA			yam_parent1_contig_119397_c	TTTG	4	20	(TTTG)	5	(TTTG)5			yam_parent1_contig_119397_c	(TTTG)5		yam_parent1_contig_119397_c	TTTG					yamP1goodX_134544_a
yam_parent1_contig_82942_a	yamP1goodX_82942_a.L	CAGTTTTCCCAGTCACGACGTTTGAGCAAAAGAGTGGTTGGAT	yamP1goodX_82942_a.R	GTTTGCACTAGTCCAATCAGAACCCTTG	(AAAAAT)4	(AAAAAT)4	AAAAAT	179	179	179-179	Monomorphic													yamP1goodX_82942_a.L	CAGTTTTCCCAGTCACGACGTTTGAGCAAAAGAGTGGTTGGAT		yamP1goodX_82942_a.R	GTTTGCACTAGTCCAATCAGAACCCTTG			yam_parent1_contig_125875_a	AAT	3	24	(AAT)	8	(AAT)8			yam_parent1_contig_125875_a	(AAT)8		yam_parent1_contig_125875_a	AAT					yamP1goodX_136613_a
yam_parent1_contig_15457_a	yamP1goodX_15457_a.L	CAGTTTTCCCAGTCACGACTCAAAGATCCAGCATCAAAATCAA	yamP1goodX_15457_a.R	GTTTTACTCTCTCGATTGCTGTCCTGTG	(CT)12	(CT)12	CT	181	184	181-184	Polymorphic													yamP1goodX_15457_a.L	CAGTTTTCCCAGTCACGACTCAAAGATCCAGCATCAAAATCAA		yamP1goodX_15457_a.R	GTTTTACTCTCTCGATTGCTGTCCTGTG			yam_parent1_contig_125875_b	TGCCTG	6	24	(TGCCTG)	4	(TGCCTG)4			yam_parent1_contig_125875_b	(TGCCTG)4		yam_parent1_contig_125875_b	TGCCTG					yamP1goodX_142965_a
yam_parent1_contig_190826_a	yamP1goodX_190826_a.L	CAGTTTTCCCAGTCACGACGCTCGACGATCTTTCTTCTGTGTT	yamP1goodX_190826_a.R	GTTTGAAACAGCAGCAGATTCAACAGATT	(GTT)7	(GTT)7	GTT	169	172	169-172	Polymorphic													yamP1goodX_190826_a.L	CAGTTTTCCCAGTCACGACGCTCGACGATCTTTCTTCTGTGTT		yamP1goodX_190826_a.R	GTTTGAAACAGCAGCAGATTCAACAGATT			yam_parent1_contig_125875_d	TCCTC	5	20	(TCCTC)	4	(TCCTC)4			yam_parent1_contig_125875_d	(TCCTC)4		yam_parent1_contig_125875_d	TCCTC					yamP1goodX_152521_a
yam_parent1_contig_136613_a	yamP1goodX_136613_a.L	CAGTTTTCCCAGTCACGACAAACCCCTCCTATATTCCTGGACA	yamP1goodX_136613_a.R	GTTTCCCTCCAGTCTTCAACATCTCATT	(AT)10	(AT)10	AT	111	140	111-140	Polymorphic													yamP1goodX_136613_a.L	CAGTTTTCCCAGTCACGACAAACCCCTCCTATATTCCTGGACA		yamP1goodX_136613_a.R	GTTTCCCTCCAGTCTTCAACATCTCATT			yam_parent1_contig_128925_a	CA	2	20	(CA)	10	(CA)10			yam_parent1_contig_128925_a	(CA)10		yam_parent1_contig_128925_a	CA					yamP1goodX_15457_a
yam_parent1_contig_3063_a	yamP1goodX_3063_a.L	CAGTTTTCCCAGTCACGACTAAGCATTCATCAAGTGCACAACA	yamP1goodX_3063_a.R	GTTTCAGACTTTGCCCCAGAATTATCTT	(ATAA)6	(ATAA)6	ATAA	170	174	170-174	Polymorphic													yamP1goodX_3063_a.L	CAGTTTTCCCAGTCACGACTAAGCATTCATCAAGTGCACAACA		yamP1goodX_3063_a.R	GTTTCAGACTTTGCCCCAGAATTATCTT			yam_parent1_contig_128925_b	TA	2	24	(TA)	12	(TA)12			yam_parent1_contig_128925_b	(TA)12		yam_parent1_contig_128925_b	TA					yamP1goodX_155357_a
yam_parent1_contig_22268_b	yamP1goodX_22268_b.L	CAGTTTTCCCAGTCACGACACTCTGCAAAATGACACCAAACAA	yamP1goodX_22268_b.R	GTTTAACCAAACGTCAACTGAACCAACT	(AT)10	(AT)10	AT	145	152	145-152	Polymorphic													yamP1goodX_22268_b.L	CAGTTTTCCCAGTCACGACACTCTGCAAAATGACACCAAACAA		yamP1goodX_22268_b.R	GTTTAACCAAACGTCAACTGAACCAACT			yam_parent1_contig_13445_a	TA	2	20	(TA)	10	(TA)10			yam_parent1_contig_13445_a	(TA)10		yam_parent1_contig_13445_a	TA					yamP1goodX_156366_a
yam_parent1_contig_24746_a	yamP1goodX_24746_a.L	CAGTTTTCCCAGTCACGACGACCCTTCTAAAATCTTAAAGTTGCACA	yamP1goodX_24746_a.R	GTTTGAACTTACGGATGCACTCCACATT	(ATTT)5	(ATTT)5	ATTT	177	177	177-177	Monomorphic													yamP1goodX_24746_a.L	CAGTTTTCCCAGTCACGACGACCCTTCTAAAATCTTAAAGTTGCACA		yamP1goodX_24746_a.R	GTTTGAACTTACGGATGCACTCCACATT			yam_parent1_contig_13445_b	TCT	3	24	(TCT)	8	(TCT)8			yam_parent1_contig_13445_b	(TCT)8		yam_parent1_contig_13445_b	TCT					yamP1goodX_15653_a
yam_parent1_contig_119397_a	yamP1goodX_119397_a.L	CAGTTTTCCCAGTCACGACAGAGAACCATAGGGATCATTGGCT	yamP1goodX_119397_a.R	GTTTGTCAGCTTGTCTTGTTGTTCTGGA	(AAAT)6	(AAAT)6	AAAT	238	247	238-247	Polymorphic													yamP1goodX_119397_a.L	CAGTTTTCCCAGTCACGACAGAGAACCATAGGGATCATTGGCT		yamP1goodX_119397_a.R	GTTTGTCAGCTTGTCTTGTTGTTCTGGA			yam_parent1_contig_13445_c	ATA	3	21	(ATA)	7	(ATA)7			yam_parent1_contig_13445_c	(ATA)7		yam_parent1_contig_13445_c	ATA					yamP1goodX_15726_a
yam_parent1_contig_31557_a	yamP1goodX_31557_a.L	CAGTTTTCCCAGTCACGACTTACCTTGGTTTGTGAGTCCCATT	yamP1goodX_31557_a.R	GTTTTAGGGTAGCAGAGTAGGGTGTTGC	(ATA)8	(ATA)8	ATA	124	127	124-127	Polymorphic													yamP1goodX_31557_a.L	CAGTTTTCCCAGTCACGACTTACCTTGGTTTGTGAGTCCCATT		yamP1goodX_31557_a.R	GTTTTAGGGTAGCAGAGTAGGGTGTTGC			yam_parent1_contig_136613_a	AT	2	20	(AT)	10	(AT)10			yam_parent1_contig_136613_a	(AT)10		yam_parent1_contig_136613_a	AT					yamP1goodX_158242_a
yam_parent1_contig_95074_a	yamP1goodX_95074_a.L	CAGTTTTCCCAGTCACGACGTCTAAGAGCACTGATCCGTCACA	yamP1goodX_95074_a.R	GTTTCGTCTTCATTTCCATGATTGCTTT	(CATG)5	(CATG)5	CATG	216	229	216-229	Polymorphic													yamP1goodX_95074_a.L	CAGTTTTCCCAGTCACGACGTCTAAGAGCACTGATCCGTCACA		yamP1goodX_95074_a.R	GTTTCGTCTTCATTTCCATGATTGCTTT			yam_parent1_contig_136613_b	CT	2	24	(CT)	12	(CT)12			yam_parent1_contig_136613_b	(CT)12		yam_parent1_contig_136613_b	CT					yamP1goodX_16322_a
yam_parent1_contig_743_a	yamP1goodX_743_a.L	CAGTTTTCCCAGTCACGACTTCAATTTCATTTTGGGAACAACC	yamP1goodX_743_a.R	GTTTCGATTTAACGCCCAGATCTATGAA	(TTA)8	(TTA)8	TTA	149	149	149-149	Monomorphic													yamP1goodX_743_a.L	CAGTTTTCCCAGTCACGACTTCAATTTCATTTTGGGAACAACC		yamP1goodX_743_a.R	GTTTCGATTTAACGCCCAGATCTATGAA			yam_parent1_contig_140972_a	CAG	3	30	(CAG)	10	(CAG)10			yam_parent1_contig_140972_a	(CAG)10		yam_parent1_contig_140972_a	CAG					yamP1goodX_181565_a
yam_parent1_contig_61965_a	yamP1goodX_61965_a.L	CAGTTTTCCCAGTCACGACTGAAGATCCCAGTTCAGACTCTCC	yamP1goodX_61965_a.R	GTTTTTGTGCTGTTTATTTTCAGTTCTTGTG	(CAT)7	(CAT)7	CAT	135	145	135-145	Polymorphic													yamP1goodX_61965_a.L	CAGTTTTCCCAGTCACGACTGAAGATCCCAGTTCAGACTCTCC		yamP1goodX_61965_a.R	GTTTTTGTGCTGTTTATTTTCAGTTCTTGTG			yam_parent1_contig_140972_b	AC	2	24	(AC)	12	(AC)12			yam_parent1_contig_140972_b	(AC)12		yam_parent1_contig_140972_b	AC					yamP1goodX_182771_a
yam_parent1_contig_3205_a	yamP1goodX_3205_a.L	CAGTTTTCCCAGTCACGACTTGGTATTCCAATTATGTAGTCTTGCAC	yamP1goodX_3205_a.R	GTTTTGAATTCCATTTATTGCGTTCTCTC	(TA)12	(TA)12	TA	101	105	101-105	Polymorphic													yamP1goodX_3205_a.L	CAGTTTTCCCAGTCACGACTTGGTATTCCAATTATGTAGTCTTGCAC		yamP1goodX_3205_a.R	GTTTTGAATTCCATTTATTGCGTTCTCTC			yam_parent1_contig_147872_a	ATT	3	21	(ATT)	7	(ATT)7			yam_parent1_contig_147872_a	(ATT)7		yam_parent1_contig_147872_a	ATT					yamP1goodX_186515_a
yam_parent1_contig_53308_a	yamP1goodX_53308_a.L	CAGTTTTCCCAGTCACGACAATCTCCACCCCCAACTACATTTT	yamP1goodX_53308_a.R	GTTTGGTGGTGATTAGGACGAAGAGATG	(CA)15	(CA)15	CA	128	186	128-186	Polymorphic													yamP1goodX_53308_a.L	CAGTTTTCCCAGTCACGACAATCTCCACCCCCAACTACATTTT		yamP1goodX_53308_a.R	GTTTGGTGGTGATTAGGACGAAGAGATG			yam_parent1_contig_147872_c	CTC	3	24	(CTC)	8	(CTC)8			yam_parent1_contig_147872_c	(CTC)8		yam_parent1_contig_147872_c	CTC					yamP1goodX_19051_a
yam_parent1_contig_95115_a	yamP1goodX_95115_a.L	CAGTTTTCCCAGTCACGACCTCTCGCATAGGTGGAAACAAAAA	yamP1goodX_95115_a.R	GTTTTGGGTGACCAACTTTTAACCATTT	(AAG)8	(AAG)8	AAG	149	181	149-181	Polymorphic													yamP1goodX_95115_a.L	CAGTTTTCCCAGTCACGACCTCTCGCATAGGTGGAAACAAAAA		yamP1goodX_95115_a.R	GTTTTGGGTGACCAACTTTTAACCATTT			yam_parent1_contig_150826_a	ATG	3	21	(ATG)	7	(ATG)7			yam_parent1_contig_150826_a	(ATG)7		yam_parent1_contig_150826_a	ATG					yamP1goodX_190826_a
yam_parent1_contig_34515_a	yamP1goodX_34515_a.L	CAGTTTTCCCAGTCACGACTAGAACGGGAAGAGCATGAAAAAG	yamP1goodX_34515_a.R	GTTTAAACACTTAAAAGTCAACGCCCAA	(TTTA)5	(TTTA)5	TTTA	150	150	150-150	Monomorphic													yamP1goodX_34515_a.L	CAGTTTTCCCAGTCACGACTAGAACGGGAAGAGCATGAAAAAG		yamP1goodX_34515_a.R	GTTTAAACACTTAAAAGTCAACGCCCAA			yam_parent1_contig_150826_b	TG	2	24	(TG)	12	(TG)12			yam_parent1_contig_150826_b	(TG)12		yam_parent1_contig_150826_b	TG					yamP1goodX_191353_a
yam_parent1_contig_129501_a	yamP1goodX_129501_a.L	CAGTTTTCCCAGTCACGACAAACATACAACTGCCTGCAAAAGA	yamP1goodX_129501_a.R	GTTTACAACACACTTTCCTTCCCATCAT	(AT)12	(AT)12	AT	174	194	174-194	Polymorphic													yamP1goodX_129501_a.L	CAGTTTTCCCAGTCACGACAAACATACAACTGCCTGCAAAAGA		yamP1goodX_129501_a.R	GTTTACAACACACTTTCCTTCCCATCAT			yam_parent1_contig_15457_a	CT	2	24	(CT)	12	(CT)12			yam_parent1_contig_15457_a	(CT)12		yam_parent1_contig_15457_a	CT					yamP1goodX_19809_b
yam_parent1_contig_8441_a	yamP1goodX_8441_a.L	CAGTTTTCCCAGTCACGACTAGTTCAGAAAATGGAAAAGGCGA	yamP1goodX_8441_a.R	GTTTTCCTTCTTTGTCTTTCACAGGCTT	(GATA)7	(GATA)7	GATA	144	144	144-144	Monomorphic													yamP1goodX_8441_a.L	CAGTTTTCCCAGTCACGACTAGTTCAGAAAATGGAAAAGGCGA		yamP1goodX_8441_a.R	GTTTTCCTTCTTTGTCTTTCACAGGCTT			yam_parent1_contig_15457_b	TA	2	20	(TA)	10	(TA)10			yam_parent1_contig_15457_b	(TA)10		yam_parent1_contig_15457_b	TA					yamP1goodX_200023_a
yam_parent1_contig_142965_a	yamP1goodX_142965_a.L	CAGTTTTCCCAGTCACGACGAGTTTGGGAAGGAGTGGATTTGT	yamP1goodX_142965_a.R	GTTTCAGGGAGGATCCTGATTTAATGCT	(AGA)10	(AGA)10	AGA	160	168	160-168	Polymorphic													yamP1goodX_142965_a.L	CAGTTTTCCCAGTCACGACGAGTTTGGGAAGGAGTGGATTTGT		yamP1goodX_142965_a.R	GTTTCAGGGAGGATCCTGATTTAATGCT			yam_parent1_contig_15653_a	ATTTT	5	20	(ATTTT)	4	(ATTTT)4			yam_parent1_contig_15653_a	(ATTTT)4		yam_parent1_contig_15653_a	ATTTT					yamP1goodX_201625_a
yam_parent1_contig_109018_a	yamP1goodX_109018_a.L	CAGTTTTCCCAGTCACGACTCCATTCTCTCCACAACATATCTGAA	yamP1goodX_109018_a.R	GTTTGAACTCTTTGTTCAAATTGCAGGC	(CA)10	(CA)10	CA	180	188	180-188	Polymorphic													yamP1goodX_109018_a.L	CAGTTTTCCCAGTCACGACTCCATTCTCTCCACAACATATCTGAA		yamP1goodX_109018_a.R	GTTTGAACTCTTTGTTCAAATTGCAGGC			yam_parent1_contig_15653_b	TG	2	24	(TG)	12	(TG)12			yam_parent1_contig_15653_b	(TG)12		yam_parent1_contig_15653_b	TG					yamP1goodX_201905_a
yam_parent1_contig_47696_a	yamP1goodX_47696_a.L	CAGTTTTCCCAGTCACGACCCAACCATGTGACATCCACAATAA	yamP1goodX_47696_a.R	GTTTTTCCCAACTTGAAAGGTGACAAAT	(AAT)8	(AAT)8	AAT	178	181	178-181	Polymorphic													yamP1goodX_47696_a.L	CAGTTTTCCCAGTCACGACCCAACCATGTGACATCCACAATAA		yamP1goodX_47696_a.R	GTTTTTCCCAACTTGAAAGGTGACAAAT			yam_parent1_contig_15653_c	TTTTTA	6	30	(TTTTTA)	5	(TTTTTA)5			yam_parent1_contig_15653_c	(TTTTTA)5		yam_parent1_contig_15653_c	TTTTTA					yamP1goodX_211460_a
yam_parent1_contig_226952_a	yamP1goodX_226952_a.L	CAGTTTTCCCAGTCACGACATAACAAGCCCACAAACACAACCT	yamP1goodX_226952_a.R	GTTTCAAGCAAAACCTGACATCCATACA	(CGGGTC)5	(CGGGTC)5	CGGGTC	169	175	169-175	Polymorphic													yamP1goodX_226952_a.L	CAGTTTTCCCAGTCACGACATAACAAGCCCACAAACACAACCT		yamP1goodX_226952_a.R	GTTTCAAGCAAAACCTGACATCCATACA			yam_parent1_contig_15653_d	TTAT	4	20	(TTAT)	5	(TTAT)5			yam_parent1_contig_15653_d	(TTAT)5		yam_parent1_contig_15653_d	TTAT					yamP1goodX_21995_a
yam_parent1_contig_350788_a	yamP1goodX_350788_a.L	CAGTTTTCCCAGTCACGACGTAAGATGCCTGGAACTTCTCCCT	yamP1goodX_350788_a.R	GTTTCTCAATAACGTCAACTCAAGGCGT	(CA)12	(CA)12	CA	174	180	174-180	Polymorphic													yamP1goodX_350788_a.L	CAGTTTTCCCAGTCACGACGTAAGATGCCTGGAACTTCTCCCT		yamP1goodX_350788_a.R	GTTTCTCAATAACGTCAACTCAAGGCGT			yam_parent1_contig_15653_e	TTTA	4	24	(TTTA)	6	(TTTA)6			yam_parent1_contig_15653_e	(TTTA)6		yam_parent1_contig_15653_e	TTTA					yamP1goodX_220162_a
yam_parent1_contig_15726_a	yamP1goodX_15726_a.L	CAGTTTTCCCAGTCACGACCTTCAGGGCCATTAACTTTCTCCT	yamP1goodX_15726_a.R	GTTTCCACTTTGAGTCAACATAACTTCGG	(AATA)5	(AATA)5	AATA	162	174	162-174	Polymorphic													yamP1goodX_15726_a.L	CAGTTTTCCCAGTCACGACCTTCAGGGCCATTAACTTTCTCCT		yamP1goodX_15726_a.R	GTTTCCACTTTGAGTCAACATAACTTCGG			yam_parent1_contig_157216_a	TTA	3	24	(TTA)	8	(TTA)8			yam_parent1_contig_157216_a	(TTA)8		yam_parent1_contig_157216_a	TTA					yamP1goodX_22268_b
yam_parent1_contig_87616_a	yamP1goodX_87616_a.L	CAGTTTTCCCAGTCACGACCACCAATGCCATACTGGTACTGAA	yamP1goodX_87616_a.R	GTTTCAGATTGAAATGTCCAAGTCATGC	(TA)10	(TA)10	TA	129	134	129-134	Polymorphic													yamP1goodX_87616_a.L	CAGTTTTCCCAGTCACGACCACCAATGCCATACTGGTACTGAA		yamP1goodX_87616_a.R	GTTTCAGATTGAAATGTCCAAGTCATGC			yam_parent1_contig_157216_b	AG	2	24	(AG)	12	(AG)12			yam_parent1_contig_157216_b	(AG)12		yam_parent1_contig_157216_b	AG					yamP1goodX_226248_a
yam_parent1_contig_9828_a	yamP1goodX_9828_a.L	CAGTTTTCCCAGTCACGACGGAGACCAATCTCCTGTTTCAGC	yamP1goodX_9828_a.R	GTTTCACCGAAGTTCTTTATTGCTTGCT	(AAAAT)4	(AAAAT)4	AAAAT	166	171	166-171	Polymorphic													yamP1goodX_9828_a.L	CAGTTTTCCCAGTCACGACGGAGACCAATCTCCTGTTTCAGC		yamP1goodX_9828_a.R	GTTTCACCGAAGTTCTTTATTGCTTGCT			yam_parent1_contig_16322_a	AG	2	30	(AG)	15	(AG)15			yam_parent1_contig_16322_a	(AG)15		yam_parent1_contig_16322_a	AG					yamP1goodX_226952_a
yam_parent1_contig_100484_a	yamP1goodX_100484_a.L	CAGTTTTCCCAGTCACGACGGAAGAACCAGATCTCAAGTTCCA	yamP1goodX_100484_a.R	GTTTGTTTCCCTTTCTTCGAAGTGGTTT	(AAAG)5	(AAAG)5	AAAG	162	167	162-167	Polymorphic													yamP1goodX_100484_a.L	CAGTTTTCCCAGTCACGACGGAAGAACCAGATCTCAAGTTCCA		yamP1goodX_100484_a.R	GTTTGTTTCCCTTTCTTCGAAGTGGTTT			yam_parent1_contig_16322_b	ATC	3	21	(ATC)	7	(ATC)7			yam_parent1_contig_16322_b	(ATC)7		yam_parent1_contig_16322_b	ATC					yamP1goodX_229938_a
yam_parent1_contig_314942_a	yamP1goodX_314942_a.L	CAGTTTTCCCAGTCACGACTGCAATACCATACGTGCATTTTACA	yamP1goodX_314942_a.R	GTTTACCAGGATGAGACCAACAGGATAC	(AG)15	(AG)15	AG	176	182	176-182	Polymorphic													yamP1goodX_314942_a.L	CAGTTTTCCCAGTCACGACTGCAATACCATACGTGCATTTTACA		yamP1goodX_314942_a.R	GTTTACCAGGATGAGACCAACAGGATAC			yam_parent1_contig_16322_c	ATTT	4	20	(ATTT)	5	(ATTT)5			yam_parent1_contig_16322_c	(ATTT)5		yam_parent1_contig_16322_c	ATTT					yamP1goodX_24746_a
yam_parent1_contig_186515_a	yamP1goodX_186515_a.L	CAGTTTTCCCAGTCACGACAGAGGGGATCCATGGAAGTGA	yamP1goodX_186515_a.R	GTTTCCATTCCAATTAAACTCAACCCAA	(AG)15	(AG)15	AG	139	162	139-162	Polymorphic													yamP1goodX_186515_a.L	CAGTTTTCCCAGTCACGACAGAGGGGATCCATGGAAGTGA		yamP1goodX_186515_a.R	GTTTCCATTCCAATTAAACTCAACCCAA			yam_parent1_contig_19051_a	AT	2	20	(AT)	10	(AT)10			yam_parent1_contig_19051_a	(AT)10		yam_parent1_contig_19051_a	AT					yamP1goodX_250058_b
yam_parent1_contig_121466_a	yamP1goodX_121466_a.L	CAGTTTTCCCAGTCACGACCTTTACTGGACAGAAAAATTGAATCTGA	yamP1goodX_121466_a.R	GTTTAGCTTCATGGACCAAGGAATCA	(AATT)7	(AATT)7	AATT	114	118	114-118	Polymorphic													yamP1goodX_121466_a.L	CAGTTTTCCCAGTCACGACCTTTACTGGACAGAAAAATTGAATCTGA		yamP1goodX_121466_a.R	GTTTAGCTTCATGGACCAAGGAATCA			yam_parent1_contig_19051_b	TACA	4	24	(TACA)	6	(TACA)6			yam_parent1_contig_19051_b	(TACA)6		yam_parent1_contig_19051_b	TACA					yamP1goodX_251791_a
yam_parent1_contig_68051_a	yamP1goodX_68051_a.L	CAGTTTTCCCAGTCACGACGGCACTTTAACTTTTAACATTAGAACCA	yamP1goodX_68051_a.R	GTTTAACTTTGCACCTTTTTGGTGATTT	(AAT)8	(AAT)8	AAT	250	259	250-259	Polymorphic													yamP1goodX_68051_a.L	CAGTTTTCCCAGTCACGACGGCACTTTAACTTTTAACATTAGAACCA		yamP1goodX_68051_a.R	GTTTAACTTTGCACCTTTTTGGTGATTT			yam_parent1_contig_19051_c	TCA	3	24	(TCA)	8	(TCA)8			yam_parent1_contig_19051_c	(TCA)8		yam_parent1_contig_19051_c	TCA					yamP1goodX_253813_a
yam_parent1_contig_201905_a	yamP1goodX_201905_a.L	CAGTTTTCCCAGTCACGACGGCATGAACCCAAAAATGAAATAA	yamP1goodX_201905_a.R	GTTTCTGCAGCAAACAGAAAATGCATAA	(TG)15	(TG)15	TG	154	163	154-163	Polymorphic													yamP1goodX_201905_a.L	CAGTTTTCCCAGTCACGACGGCATGAACCCAAAAATGAAATAA		yamP1goodX_201905_a.R	GTTTCTGCAGCAAACAGAAAATGCATAA			yam_parent1_contig_190826_a	GTT	3	21	(GTT)	7	(GTT)7			yam_parent1_contig_190826_a	(GTT)7		yam_parent1_contig_190826_a	GTT					yamP1goodX_26176_a
yam_parent1_contig_85984_a	yamP1goodX_85984_a.L	CAGTTTTCCCAGTCACGACCATCTCTTGAAGCATACCAGAACTCA	yamP1goodX_85984_a.R	GTTTTGCTCATTGTAAGCAACCAAAGTT	(TGT)7	(TGT)7	TGT	179	185	179-185	Polymorphic													yamP1goodX_85984_a.L	CAGTTTTCCCAGTCACGACCATCTCTTGAAGCATACCAGAACTCA		yamP1goodX_85984_a.R	GTTTTGCTCATTGTAAGCAACCAAAGTT			yam_parent1_contig_190826_c	GAT	3	24	(GAT)	8	(GAT)8			yam_parent1_contig_190826_c	(GAT)8		yam_parent1_contig_190826_c	GAT					yamP1goodX_266549_a
yam_parent1_contig_55188_a	yamP1goodX_55188_a.L	CAGTTTTCCCAGTCACGACAAGTGGCAATGTATGTTTGTGTGG	yamP1goodX_55188_a.R	GTTTCCCTCCCTTTCAAATACCCTTACA	(TG)16	(TG)16	TG	150	158	150-158	Polymorphic													yamP1goodX_55188_a.L	CAGTTTTCCCAGTCACGACAAGTGGCAATGTATGTTTGTGTGG		yamP1goodX_55188_a.R	GTTTCCCTCCCTTTCAAATACCCTTACA			yam_parent1_contig_191500_a	ATA	3	24	(ATA)	8	(ATA)8			yam_parent1_contig_191500_a	(ATA)8		yam_parent1_contig_191500_a	ATA					yamP1goodX_29097_a
yam_parent1_contig_71160_a	yamP1goodX_71160_a.L	CAGTTTTCCCAGTCACGACAATTTGAACACAAACCAATGATGC	yamP1goodX_71160_a.R	GTTTTGTCATGGTCTTTCATAGTCTTGGA	(AAAT)7	(AAAT)7	AAAT	157	165	157-165	Polymorphic													yamP1goodX_71160_a.L	CAGTTTTCCCAGTCACGACAATTTGAACACAAACCAATGATGC		yamP1goodX_71160_a.R	GTTTTGTCATGGTCTTTCATAGTCTTGGA			yam_parent1_contig_191500_b	ATATT	5	35	(ATATT)	7	(ATATT)7			yam_parent1_contig_191500_b	(ATATT)7		yam_parent1_contig_191500_b	ATATT					yamP1goodX_3063_a
yam_parent1_contig_36674_a	yamP1goodX_36674_a.L	CAGTTTTCCCAGTCACGACCATCACCACCTGCAACCTTATAAAATA	yamP1goodX_36674_a.R	GTTTTGTCAGTTGATTTGAACGATATCCA	(AAG)8	(AAG)8	AAG	176	182	176-182	Polymorphic													yamP1goodX_36674_a.L	CAGTTTTCCCAGTCACGACCATCACCACCTGCAACCTTATAAAATA		yamP1goodX_36674_a.R	GTTTTGTCAGTTGATTTGAACGATATCCA			yam_parent1_contig_201507_a	AAGA	4	28	(AAGA)	7	(AAGA)7			yam_parent1_contig_201507_a	(AAGA)7		yam_parent1_contig_201507_a	AAGA					yamP1goodX_308129_a
yam_parent1_contig_158242_a	yamP1goodX_158242_a.L	CAGTTTTCCCAGTCACGACGGTTGTGCTTATCCTCTTCTTCCA	yamP1goodX_158242_a.R	GTTTCTCTTCCTCTCCAAACCATCAAAA	(ACC)7	(ACC)7	ACC	177	180	177-180	Polymorphic													yamP1goodX_158242_a.L	CAGTTTTCCCAGTCACGACGGTTGTGCTTATCCTCTTCTTCCA		yamP1goodX_158242_a.R	GTTTCTCTTCCTCTCCAAACCATCAAAA			yam_parent1_contig_201507_b	TTAT	4	20	(TTAT)	5	(TTAT)5			yam_parent1_contig_201507_b	(TTAT)5		yam_parent1_contig_201507_b	TTAT					yamP1goodX_310846_a
yam_parent1_contig_21995_a	yamP1goodX_21995_a.L	CAGTTTTCCCAGTCACGACCCTGCAAGTGGTAGATTGTGATTCT	yamP1goodX_21995_a.R	GTTTGTGCCCTCTCTTTTATTTTGAATGA	(GAA)7	(GAA)7	GAA	171	191	171-191	Polymorphic													yamP1goodX_21995_a.L	CAGTTTTCCCAGTCACGACCCTGCAAGTGGTAGATTGTGATTCT		yamP1goodX_21995_a.R	GTTTGTGCCCTCTCTTTTATTTTGAATGA			yam_parent1_contig_21911_a	GAAA	4	20	(GAAA)	5	(GAAA)5			yam_parent1_contig_21911_a	(GAAA)5		yam_parent1_contig_21911_a	GAAA					yamP1goodX_314942_a
yam_parent1_contig_57580_a	yamP1goodX_57580_a.L	CAGTTTTCCCAGTCACGACTGCTTTCCAGAAAACTCAACACAA	yamP1goodX_57580_a.R	GTTTTCAAGCAGGATATTCGTGGCTATT	(ATA)7	(ATA)7	ATA	180	195	180-195	Polymorphic													yamP1goodX_57580_a.L	CAGTTTTCCCAGTCACGACTGCTTTCCAGAAAACTCAACACAA		yamP1goodX_57580_a.R	GTTTTCAAGCAGGATATTCGTGGCTATT			yam_parent1_contig_21911_b	TC	2	32	(TC)	16	(TC)16			yam_parent1_contig_21911_b	(TC)16		yam_parent1_contig_21911_b	TC					yamP1goodX_31557_a
yam_parent1_contig_211460_a	yamP1goodX_211460_a.L	CAGTTTTCCCAGTCACGACGCTGCTTATCGAATTCAAATCCTC	yamP1goodX_211460_a.R	GTTTAACAACAACCCATTCTGTTTGACC	(TGT)10	(TGT)10	TGT	174	183	174-183	Polymorphic													yamP1goodX_211460_a.L	CAGTTTTCCCAGTCACGACGCTGCTTATCGAATTCAAATCCTC		yamP1goodX_211460_a.R	GTTTAACAACAACCCATTCTGTTTGACC			yam_parent1_contig_22268_b	AT	2	20	(AT)	10	(AT)10			yam_parent1_contig_22268_b	(AT)10		yam_parent1_contig_22268_b	AT					yamP1goodX_317634_a
yam_parent1_contig_7921_a	yamP1goodX_7921_a.L	CAGTTTTCCCAGTCACGACCCCGGTTCAACCCAATTTCT	yamP1goodX_7921_a.R	GTTTTTTTATAATAACGCATGAACACCAAAAA	(TGGTT)5	(TGGTT)5	TGGTT	173	175	173-175	Polymorphic													yamP1goodX_7921_a.L	CAGTTTTCCCAGTCACGACCCCGGTTCAACCCAATTTCT		yamP1goodX_7921_a.R	GTTTTTTTATAATAACGCATGAACACCAAAAA			yam_parent1_contig_22268_c	AG	2	24	(AG)	12	(AG)12			yam_parent1_contig_22268_c	(AG)12		yam_parent1_contig_22268_c	AG					yamP1goodX_31775_a
yam_parent1_contig_29097_a	yamP1goodX_29097_a.L	CAGTTTTCCCAGTCACGACTGGAGGAGCAGGAGTAGGAGAGTA	yamP1goodX_29097_a.R	GTTTCTCATCTCCTTCCATAAAAACCCC	(GTG)7	(GTG)7	GTG	107	113	107-113	Polymorphic													yamP1goodX_29097_a.L	CAGTTTTCCCAGTCACGACTGGAGGAGCAGGAGTAGGAGAGTA		yamP1goodX_29097_a.R	GTTTCTCATCTCCTTCCATAAAAACCCC			yam_parent1_contig_24746_a	ATTT	4	20	(ATTT)	5	(ATTT)5			yam_parent1_contig_24746_a	(ATTT)5		yam_parent1_contig_24746_a	ATTT					yamP1goodX_3205_a
yam_parent1_contig_4146_a	yamP1goodX_4146_a.L	CAGTTTTCCCAGTCACGACATTCACAAACCCTTGAATCAGACG	yamP1goodX_4146_a.R	GTTTATCTTTCACTATTACGGCCGCTTT	(GA)15	(GA)15	GA	143	149	143-149	Polymorphic													yamP1goodX_4146_a.L	CAGTTTTCCCAGTCACGACATTCACAAACCCTTGAATCAGACG		yamP1goodX_4146_a.R	GTTTATCTTTCACTATTACGGCCGCTTT			yam_parent1_contig_24746_c	ATTT	4	28	(ATTT)	7	(ATTT)7			yam_parent1_contig_24746_c	(ATTT)7		yam_parent1_contig_24746_c	ATTT					yamP1goodX_323624_a
yam_parent1_contig_117119_a	yamP1goodX_117119_a.L	CAGTTTTCCCAGTCACGACCTTCCACTTCTTTCAGCCATTGTT	yamP1goodX_117119_a.R	GTTTCATGCAAGGAAAGAAAGAGGTCAT	(TCT)8	(TCT)8	TCT	151	158	151-158	Polymorphic													yamP1goodX_117119_a.L	CAGTTTTCCCAGTCACGACCTTCCACTTCTTTCAGCCATTGTT		yamP1goodX_117119_a.R	GTTTCATGCAAGGAAAGAAAGAGGTCAT			yam_parent1_contig_262315_a	TA	2	20	(TA)	10	(TA)10			yam_parent1_contig_262315_a	(TA)10		yam_parent1_contig_262315_a	TA					yamP1goodX_341131_a
yam_parent1_contig_181565_a	yamP1goodX_181565_a.L	CAGTTTTCCCAGTCACGACGATCTTAAGCCAAACCTTCCCAGT	yamP1goodX_181565_a.R	GTTTTTTCAAAGGCCAGGTTTACAAATG	(TC)12	(TC)12	TC	122	122	122-122	Monomorphic													yamP1goodX_181565_a.L	CAGTTTTCCCAGTCACGACGATCTTAAGCCAAACCTTCCCAGT		yamP1goodX_181565_a.R	GTTTTTTCAAAGGCCAGGTTTACAAATG			yam_parent1_contig_262315_b	AAT	3	21	(AAT)	7	(AAT)7			yam_parent1_contig_262315_b	(AAT)7		yam_parent1_contig_262315_b	AAT					yamP1goodX_34515_a
yam_parent1_contig_250058_b	yamP1goodX_250058_b.L	CAGTTTTCCCAGTCACGACGGCATTCTTTGGTGTTGTTTCAAT	yamP1goodX_250058_b.R	GTTTTGCTTCTAGCACAACTCTAGGCAA	(TG)10	(TG)10	TG	183	189	183-189	Polymorphic													yamP1goodX_250058_b.L	CAGTTTTCCCAGTCACGACGGCATTCTTTGGTGTTGTTTCAAT		yamP1goodX_250058_b.R	GTTTTGCTTCTAGCACAACTCTAGGCAA			yam_parent1_contig_291566_a	AC	2	24	(AC)	12	(AC)12			yam_parent1_contig_291566_a	(AC)12		yam_parent1_contig_291566_a	AC					yamP1goodX_35070_a
yam_parent1_contig_442419_a	yamP1goodX_442419_a.L	CAGTTTTCCCAGTCACGACTTTGGAAGAAACTTGTCGAATGGT	yamP1goodX_442419_a.R	GTTTTTCTAGGTATTTCAGGCCCTCCAT	(TC)10	(TC)10	TC	180	188	180-188	Polymorphic													yamP1goodX_442419_a.L	CAGTTTTCCCAGTCACGACTTTGGAAGAAACTTGTCGAATGGT		yamP1goodX_442419_a.R	GTTTTTCTAGGTATTTCAGGCCCTCCAT			yam_parent1_contig_291566_b	TATTT	5	25	(TATTT)	5	(TATTT)5			yam_parent1_contig_291566_b	(TATTT)5		yam_parent1_contig_291566_b	TATTT					yamP1goodX_350788_a
yam_parent1_contig_19809_b	yamP1goodX_19809_b.L	CAGTTTTCCCAGTCACGACAATCTGCAGAAATTTTCATTTCCAA	yamP1goodX_19809_b.R	GTTTAAACGCGTGACAATAAAAGCAAAT	(TTTA)5	(TTTA)5	TTTA	166	169	166-169	Polymorphic													yamP1goodX_19809_b.L	CAGTTTTCCCAGTCACGACAATCTGCAGAAATTTTCATTTCCAA		yamP1goodX_19809_b.R	GTTTAAACGCGTGACAATAAAAGCAAAT			yam_parent1_contig_3063_a	ATAA	4	24	(ATAA)	6	(ATAA)6			yam_parent1_contig_3063_a	(ATAA)6		yam_parent1_contig_3063_a	ATAA					yamP1goodX_360722_b
yam_parent1_contig_266549_a	yamP1goodX_266549_a.L	CAGTTTTCCCAGTCACGACGGTGCATTGCAAGTGGTATCTACA	yamP1goodX_266549_a.R	GTTTGCCATTTGAAACATTGCAGACAT	(TG)10	(TG)10	TG	183	198	183-198	Polymorphic													yamP1goodX_266549_a.L	CAGTTTTCCCAGTCACGACGGTGCATTGCAAGTGGTATCTACA		yamP1goodX_266549_a.R	GTTTGCCATTTGAAACATTGCAGACAT			yam_parent1_contig_3063_b	CGAGC	5	20	(CGAGC)	4	(CGAGC)4			yam_parent1_contig_3063_b	(CGAGC)4		yam_parent1_contig_3063_b	CGAGC					yamP1goodX_36674_a
yam_parent1_contig_69579_a	yamP1goodX_69579_a.L	CAGTTTTCCCAGTCACGACGTGCTGAACACAAAGGAAAAGGAT	yamP1goodX_69579_a.R	GTTTCAATACTTGGGCCAGCTATGGTAG	(AC)10	(AC)10	AC	164	174	164-174	Polymorphic													yamP1goodX_69579_a.L	CAGTTTTCCCAGTCACGACGTGCTGAACACAAAGGAAAAGGAT		yamP1goodX_69579_a.R	GTTTCAATACTTGGGCCAGCTATGGTAG			yam_parent1_contig_31557_a	ATA	3	24	(ATA)	8	(ATA)8			yam_parent1_contig_31557_a	(ATA)8		yam_parent1_contig_31557_a	ATA					yamP1goodX_368279_a
yam_parent1_contig_372150_a	yamP1goodX_372150_a.L	CAGTTTTCCCAGTCACGACCAATCTAACCTTTGCATTGCCTTT	yamP1goodX_372150_a.R	GTTTAGAATGCCATGAGAGTAGGGACAG	(CT)16	(CT)16	CT	138	153	138-153	Polymorphic													yamP1goodX_372150_a.L	CAGTTTTCCCAGTCACGACCAATCTAACCTTTGCATTGCCTTT		yamP1goodX_372150_a.R	GTTTAGAATGCCATGAGAGTAGGGACAG			yam_parent1_contig_31557_b	CAA	3	21	(CAA)	7	(CAA)7			yam_parent1_contig_31557_b	(CAA)7		yam_parent1_contig_31557_b	CAA					yamP1goodX_372150_a
yam_parent1_contig_310846_a	yamP1goodX_310846_a.L	CAGTTTTCCCAGTCACGACAACACCTCAACATTTGGATGACAA	yamP1goodX_310846_a.R	GTTTTACTGATGGCATGAAGAATGGTTT	(ATC)7	(ATC)7	ATC	162	165	162-165	Polymorphic													yamP1goodX_310846_a.L	CAGTTTTCCCAGTCACGACAACACCTCAACATTTGGATGACAA		yamP1goodX_310846_a.R	GTTTTACTGATGGCATGAAGAATGGTTT			yam_parent1_contig_31775_a	AAAT	4	20	(AAAT)	5	(AAAT)5			yam_parent1_contig_31775_a	(AAAT)5		yam_parent1_contig_31775_a	AAAT					yamP1goodX_377968_a
yam_parent1_contig_90941_a	yamP1goodX_90941_a.L	CAGTTTTCCCAGTCACGACAGCAGCATCAGTAGATTGGAGGAC	yamP1goodX_90941_a.R	GTTTGTCAGTATGTGCGTCTGTGTTGTG	(AC)12	(AC)12	AC	112	117	112-117	Polymorphic													yamP1goodX_90941_a.L	CAGTTTTCCCAGTCACGACAGCAGCATCAGTAGATTGGAGGAC		yamP1goodX_90941_a.R	GTTTGTCAGTATGTGCGTCTGTGTTGTG			yam_parent1_contig_31775_b	GTTT	4	28	(GTTT)	7	(GTTT)7			yam_parent1_contig_31775_b	(GTTT)7		yam_parent1_contig_31775_b	GTTT					yamP1goodX_387961_a
yam_parent1_contig_387961_a	yamP1goodX_387961_a.L	CAGTTTTCCCAGTCACGACAGCACTGACCTTGTTCTTGTTGTG	yamP1goodX_387961_a.R	GTTTTTTCATTTCACTCCTTCCCATCAT	(AAG)8	(AAG)8	AAG	175	178	175-178	Polymorphic													yamP1goodX_387961_a.L	CAGTTTTCCCAGTCACGACAGCACTGACCTTGTTCTTGTTGTG		yamP1goodX_387961_a.R	GTTTTTTCATTTCACTCCTTCCCATCAT			yam_parent1_contig_321274_a	TTAA	4	20	(TTAA)	5	(TTAA)5			yam_parent1_contig_321274_a	(TTAA)5		yam_parent1_contig_321274_a	TTAA					yamP1goodX_396285_a
yam_parent1_contig_360722_b	yamP1goodX_360722_b.L	CAGTTTTCCCAGTCACGACAGACTTTTGAGCCTTCACTCCTGA	yamP1goodX_360722_b.R	GTTTAAACCAGCTCTCTCCTTGCAAAC	(ATG)7	(ATG)7	ATG	139	146	139-146	Polymorphic													yamP1goodX_360722_b.L	CAGTTTTCCCAGTCACGACAGACTTTTGAGCCTTCACTCCTGA		yamP1goodX_360722_b.R	GTTTAAACCAGCTCTCTCCTTGCAAAC			yam_parent1_contig_321274_b	TTTA	4	20	(TTTA)	5	(TTTA)5			yam_parent1_contig_321274_b	(TTTA)5		yam_parent1_contig_321274_b	TTTA					yamP1goodX_399694_a
yam_parent1_contig_396285_a	yamP1goodX_396285_a.L	CAGTTTTCCCAGTCACGACTTTGTCTTCAAGGATTGGAAGGAG	yamP1goodX_396285_a.R	GTTTATTCAAACCAAGAAGCAATCCAAA	(TCT)8	(TCT)8	TCT	125	134	125-134	Polymorphic													yamP1goodX_396285_a.L	CAGTTTTCCCAGTCACGACTTTGTCTTCAAGGATTGGAAGGAG		yamP1goodX_396285_a.R	GTTTATTCAAACCAAGAAGCAATCCAAA			yam_parent1_contig_34024_b	AGA	3	24	(AGA)	8	(AGA)8			yam_parent1_contig_34024_b	(AGA)8		yam_parent1_contig_34024_b	AGA					yamP1goodX_407590_a
yam_parent1_contig_26176_a	yamP1goodX_26176_a.L	CAGTTTTCCCAGTCACGACAAAGGAAGACATTGATGGAAGTGT	yamP1goodX_26176_a.R	GTTTTCAAATAGAGTTTGGTAAGTTGTTTGG	(ATGC)5	(ATGC)5	ATGC	135	138	135-138	Polymorphic													yamP1goodX_26176_a.L	CAGTTTTCCCAGTCACGACAAAGGAAGACATTGATGGAAGTGT		yamP1goodX_26176_a.R	GTTTTCAAATAGAGTTTGGTAAGTTGTTTGG			yam_parent1_contig_34024_e	AATA	4	24	(AATA)	6	(AATA)6			yam_parent1_contig_34024_e	(AATA)6		yam_parent1_contig_34024_e	AATA					yamP1goodX_41025_a
yam_parent1_contig_341131_a	yamP1goodX_341131_a.L	CAGTTTTCCCAGTCACGACCTTTTAAATCTCCCTCCTCCCCTT	yamP1goodX_341131_a.R	GTTTTCAAGAACTTGACAGTGGTGGAAA	(ACC)7	(ACC)7	ACC	156	165	156-165	Polymorphic													yamP1goodX_341131_a.L	CAGTTTTCCCAGTCACGACCTTTTAAATCTCCCTCCTCCCCTT		yamP1goodX_341131_a.R	GTTTTCAAGAACTTGACAGTGGTGGAAA			yam_parent1_contig_35881_b	AAATA	5	20	(AAATA)	4	(AAATA)4			yam_parent1_contig_35881_b	(AAATA)4		yam_parent1_contig_35881_b	AAATA					yamP1goodX_4146_a
yam_parent1_contig_253813_a	yamP1goodX_253813_a.L	CAGTTTTCCCAGTCACGACTAGTTTTCAACCAAAAGGATTCCG	yamP1goodX_253813_a.R	GTTTGATCAAACGCACAATTAAGAACGA	(CT)12	(CT)12	CT	176	181	176-181	Polymorphic													yamP1goodX_253813_a.L	CAGTTTTCCCAGTCACGACTAGTTTTCAACCAAAAGGATTCCG		yamP1goodX_253813_a.R	GTTTGATCAAACGCACAATTAAGAACGA			yam_parent1_contig_35881_c	ATC	3	24	(ATC)	8	(ATC)8			yam_parent1_contig_35881_c	(ATC)8		yam_parent1_contig_35881_c	ATC					yamP1goodX_4419_a
yam_parent1_contig_377968_a	yamP1goodX_377968_a.L	CAGTTTTCCCAGTCACGACCGCAAACAAGCACAAGAACATAGA	yamP1goodX_377968_a.R	GTTTTGAGCTGAGAACCAGGATCCAAT	(AAT)8	(AAT)8	AAT	166	172	166-172	Polymorphic													yamP1goodX_377968_a.L	CAGTTTTCCCAGTCACGACCGCAAACAAGCACAAGAACATAGA		yamP1goodX_377968_a.R	GTTTTGAGCTGAGAACCAGGATCCAAT			yam_parent1_contig_368279_a	AATA	4	20	(AATA)	5	(AATA)5			yam_parent1_contig_368279_a	(AATA)5		yam_parent1_contig_368279_a	AATA					yamP1goodX_442419_a
yam_parent1_contig_226248_a	yamP1goodX_226248_a.L	CAGTTTTCCCAGTCACGACCTTTCCAAACAATGAAATGCATCA	yamP1goodX_226248_a.R	GTTTAGCCGAGTTGGTAGTGATCTTCTG	(ACA)7	(ACA)7	ACA	178	190	178-190	Polymorphic													yamP1goodX_226248_a.L	CAGTTTTCCCAGTCACGACCTTTCCAAACAATGAAATGCATCA		yamP1goodX_226248_a.R	GTTTAGCCGAGTTGGTAGTGATCTTCTG			yam_parent1_contig_368279_b	GAAA	4	20	(GAAA)	5	(GAAA)5			yam_parent1_contig_368279_b	(GAAA)5		yam_parent1_contig_368279_b	GAAA					yamP1goodX_47696_a
yam_parent1_contig_308129_a	yamP1goodX_308129_a.L	CAGTTTTCCCAGTCACGACCCCAATTCTTCTCTACCGTTACCC	yamP1goodX_308129_a.R	GTTTCCATAAGGTGTGAGAAGGAAGAAGG	(GTTAGG)5	(GTTAGG)5	GTTAGG	122	128	122-128	Polymorphic													yamP1goodX_308129_a.L	CAGTTTTCCCAGTCACGACCCCAATTCTTCTCTACCGTTACCC		yamP1goodX_308129_a.R	GTTTCCATAAGGTGTGAGAAGGAAGAAGG			yam_parent1_contig_368279_c	TTAT	4	20	(TTAT)	5	(TTAT)5			yam_parent1_contig_368279_c	(TTAT)5		yam_parent1_contig_368279_c	TTAT					yamP1goodX_477372_a
yam_parent1_contig_487092_a	yamP1goodX_487092_a.L	CAGTTTTCCCAGTCACGACTGGCTCTCAGCTGAAGTTATAATGG	yamP1goodX_487092_a.R	GTTTGCAACCTACAAGCATCAAAAGTGA	(AATAA)5	(AATAA)5	AATAA	167	176	167-176	Polymorphic													yamP1goodX_487092_a.L	CAGTTTTCCCAGTCACGACTGGCTCTCAGCTGAAGTTATAATGG		yamP1goodX_487092_a.R	GTTTGCAACCTACAAGCATCAAAAGTGA			yam_parent1_contig_451756_a	AAAT	4	28	(AAAT)	7	(AAAT)7			yam_parent1_contig_451756_a	(AAAT)7		yam_parent1_contig_451756_a	AAAT					yamP1goodX_48638_a
yam_parent1_contig_407590_a	yamP1goodX_407590_a.L	CAGTTTTCCCAGTCACGACGCAACACCTTTGCACAACTGATTA	yamP1goodX_407590_a.R	GTTTAAACAAACCACACTGGAAACTTTGA	(TTAT)8	(TTAT)8	TTAT	124	128	124-128	Polymorphic													yamP1goodX_407590_a.L	CAGTTTTCCCAGTCACGACGCAACACCTTTGCACAACTGATTA		yamP1goodX_407590_a.R	GTTTAAACAAACCACACTGGAAACTTTGA			yam_parent1_contig_451756_b	AT	2	20	(AT)	10	(AT)10			yam_parent1_contig_451756_b	(AT)10		yam_parent1_contig_451756_b	AT					yamP1goodX_487092_a
yam_parent1_contig_81614_a	yamP1goodX_81614_a.L	CAGTTTTCCCAGTCACGACCTTGAAGATGTGCCAAGATTGATG	yamP1goodX_81614_a.R	GTTTGGACAAGGATTTCTCTGAGTTCCA	(CTT)12	(CTT)12	CTT	104	116	104-116	Polymorphic													yamP1goodX_81614_a.L	CAGTTTTCCCAGTCACGACCTTGAAGATGTGCCAAGATTGATG		yamP1goodX_81614_a.R	GTTTGGACAAGGATTTCTCTGAGTTCCA			yam_parent1_contig_467163_a	TA	2	20	(TA)	10	(TA)10			yam_parent1_contig_467163_a	(TA)10		yam_parent1_contig_467163_a	TA					yamP1goodX_48850_a
yam_parent1_contig_477372_a	yamP1goodX_477372_a.L	CAGTTTTCCCAGTCACGACCCATTTTTATGATCTTGATTCTTTCAG	yamP1goodX_477372_a.R	GTTTCAATCAATTGCATCTATTTCCCTC	(ATC)7	(ATC)7	ATC	138	154	138-154	Polymorphic													yamP1goodX_477372_a.L	CAGTTTTCCCAGTCACGACCCATTTTTATGATCTTGATTCTTTCAG		yamP1goodX_477372_a.R	GTTTCAATCAATTGCATCTATTTCCCTC			yam_parent1_contig_467163_b	AT	2	24	(AT)	12	(AT)12			yam_parent1_contig_467163_b	(AT)12		yam_parent1_contig_467163_b	AT					yamP1goodX_522521_a
yam_parent1_contig_182771_a	yamP1goodX_182771_a.L	CAGTTTTCCCAGTCACGACGATCCATAAGAAGATCTTTGCCCA	yamP1goodX_182771_a.R	GTTTGTTTGGTCTTCACCAACTCTCCC	(GA)10	(GA)10	GA	171	184	171-184	Polymorphic													yamP1goodX_182771_a.L	CAGTTTTCCCAGTCACGACGATCCATAAGAAGATCTTTGCCCA		yamP1goodX_182771_a.R	GTTTGTTTGGTCTTCACCAACTCTCCC			yam_parent1_contig_5546_a	CA	2	20	(CA)	10	(CA)10			yam_parent1_contig_5546_a	(CA)10		yam_parent1_contig_5546_a	CA					yamP1goodX_53308_a
yam_parent1_contig_220162_a	yamP1goodX_220162_a.L	CAGTTTTCCCAGTCACGACATCATCGTCTTGCTTTGATGGATT	yamP1goodX_220162_a.R	GTTTGGAAACAAACTACGCCGATTAGTG	(CT)10	(CT)10	CT	181	187	181-187	Polymorphic													yamP1goodX_220162_a.L	CAGTTTTCCCAGTCACGACATCATCGTCTTGCTTTGATGGATT		yamP1goodX_220162_a.R	GTTTGGAAACAAACTACGCCGATTAGTG			yam_parent1_contig_5546_c	AAAC	4	20	(AAAC)	5	(AAAC)5			yam_parent1_contig_5546_c	(AAAC)5		yam_parent1_contig_5546_c	AAAC					yamP1goodX_533415_a
yam_parent1_contig_48638_a	yamP1goodX_48638_a.L	CAGTTTTCCCAGTCACGACCGCGTCTTTGAGGTTGGTGTTAT	yamP1goodX_48638_a.R	GTTTCCACATTGCAACATTCCATCATTA	(TC)12	(TC)12	TC	107	120	107-120	Polymorphic													yamP1goodX_48638_a.L	CAGTTTTCCCAGTCACGACCGCGTCTTTGAGGTTGGTGTTAT		yamP1goodX_48638_a.R	GTTTCCACATTGCAACATTCCATCATTA			yam_parent1_contig_570641_a	TTTA	4	20	(TTTA)	5	(TTTA)5			yam_parent1_contig_570641_a	(TTTA)5		yam_parent1_contig_570641_a	TTTA					yamP1goodX_55188_a
yam_parent1_contig_399694_a	yamP1goodX_399694_a.L	CAGTTTTCCCAGTCACGACTTTGAAAAGTTCATTCTGGGATGC	yamP1goodX_399694_a.R	GTTTCGAAATGAAAGAAGCCAATGATTC	(TG)10	(TG)10	TG	149	154	149-154	Polymorphic													yamP1goodX_399694_a.L	CAGTTTTCCCAGTCACGACTTTGAAAAGTTCATTCTGGGATGC		yamP1goodX_399694_a.R	GTTTCGAAATGAAAGAAGCCAATGATTC			yam_parent1_contig_570641_c	AAAAG	5	20	(AAAAG)	4	(AAAAG)4			yam_parent1_contig_570641_c	(AAAAG)4		yam_parent1_contig_570641_c	AAAAG					yamP1goodX_5546_a
yam_parent1_contig_35070_a	yamP1goodX_35070_a.L	CAGTTTTCCCAGTCACGACTTAGGGTAAATGGCAAGATTCCAC	yamP1goodX_35070_a.R	GTTTAAAATTGATGGACAATAAACAGGAAAA	(TTAT)5	(TTAT)5	TTAT	152	157	152-157	Polymorphic													yamP1goodX_35070_a.L	CAGTTTTCCCAGTCACGACTTAGGGTAAATGGCAAGATTCCAC		yamP1goodX_35070_a.R	GTTTAAAATTGATGGACAATAAACAGGAAAA			yam_parent1_contig_65955_b	TC	2	24	(TC)	12	(TC)12			yam_parent1_contig_65955_b	(TC)12		yam_parent1_contig_65955_b	TC					yamP1goodX_57580_a
yam_parent1_contig_134544_a	yamP1goodX_134544_a.L	CAGTTTTCCCAGTCACGACGCGTCGTCAAGTGTAAGGTTCTCT	yamP1goodX_134544_a.R	GTTTCTAACGTTAATATCACCGCTCCCTT	(ATA)10	(ATA)10	ATA	96	108	96-108	Polymorphic													yamP1goodX_134544_a.L	CAGTTTTCCCAGTCACGACGCGTCGTCAAGTGTAAGGTTCTCT		yamP1goodX_134544_a.R	GTTTCTAACGTTAATATCACCGCTCCCTT			yam_parent1_contig_65955_c	AC	2	20	(AC)	10	(AC)10			yam_parent1_contig_65955_c	(AC)10		yam_parent1_contig_65955_c	AC					yamP1goodX_60841_a
yam_parent1_contig_317634_a	yamP1goodX_317634_a.L	CAGTTTTCCCAGTCACGACTCACATGTTTTTGGCTCTGTTTGT	yamP1goodX_317634_a.R	GTTTATTGAATAATGAGCTCCAAGCCAA	(TA)10	(TA)10	TA	151	162	151-162	Polymorphic													yamP1goodX_317634_a.L	CAGTTTTCCCAGTCACGACTCACATGTTTTTGGCTCTGTTTGT		yamP1goodX_317634_a.R	GTTTATTGAATAATGAGCTCCAAGCCAA			yam_parent1_contig_743_a	TTA	3	24	(TTA)	8	(TTA)8			yam_parent1_contig_743_a	(TTA)8		yam_parent1_contig_743_a	TTA					yamP1goodX_61965_a
yam_parent1_contig_522521_a	yamP1goodX_522521_a.L	CAGTTTTCCCAGTCACGACAAATACTTCCACAAAAATGTGCCG	yamP1goodX_522521_a.R	GTTTTGAGGGACTTTTTAATTGACCCAA	(CTAAAAA)4	(CTAAAAA)4	CTAAAAA	177	183	177-183	Polymorphic													yamP1goodX_522521_a.L	CAGTTTTCCCAGTCACGACAAATACTTCCACAAAAATGTGCCG		yamP1goodX_522521_a.R	GTTTTGAGGGACTTTTTAATTGACCCAA			yam_parent1_contig_743_b	GATGG	5	20	(GATGG)	4	(GATGG)4			yam_parent1_contig_743_b	(GATGG)4		yam_parent1_contig_743_b	GATGG					yamP1goodX_68051_a
yam_parent1_contig_201625_a	yamP1goodX_201625_a.L	CAGTTTTCCCAGTCACGACGAATGTGAAGGTTGTGCTGTTCAC	yamP1goodX_201625_a.R	GTTTTCTTCTCCTCCTTCTTCACCTTCA	(TGAA)5	(TGAA)5	TGAA	0	0	-	Didn't Work													yamP1goodX_201625_a.L	CAGTTTTCCCAGTCACGACGAATGTGAAGGTTGTGCTGTTCAC		yamP1goodX_201625_a.R	GTTTTCTTCTCCTCCTTCTTCACCTTCA			yam_parent1_contig_82942_a	AAAAAT	6	24	(AAAAAT)	4	(AAAAAT)4			yam_parent1_contig_82942_a	(AAAAAT)4		yam_parent1_contig_82942_a	AAAAAT					yamP1goodX_69579_a
yam_parent1_contig_200023_a	yamP1goodX_200023_a.L	CAGTTTTCCCAGTCACGACAAGGTGTATGTAAATTGGCGCAGT	yamP1goodX_200023_a.R	GTTTCAACAACAAAACAGCACTTATGGC	(TGT)8	(TGT)8	TGT	140	140	140-140	Monomorphic													yamP1goodX_200023_a.L	CAGTTTTCCCAGTCACGACAAGGTGTATGTAAATTGGCGCAGT		yamP1goodX_200023_a.R	GTTTCAACAACAAAACAGCACTTATGGC			yam_parent1_contig_82942_b	AG	2	24	(AG)	12	(AG)12			yam_parent1_contig_82942_b	(AG)12		yam_parent1_contig_82942_b	AG					yamP1goodX_71160_a
yam_parent1_contig_251791_a	yamP1goodX_251791_a.L	CAGTTTTCCCAGTCACGACCAATGGGTGAGATGGTAGTTGTTG	yamP1goodX_251791_a.R	GTTTGCACAACTGATAAAAAGGCCAAAG	(TTTA)6	(TTTA)6	TTTA	150	154	150-154	Polymorphic													yamP1goodX_251791_a.L	CAGTTTTCCCAGTCACGACCAATGGGTGAGATGGTAGTTGTTG		yamP1goodX_251791_a.R	GTTTGCACAACTGATAAAAAGGCCAAAG			yam_parent1_contig_85734_a	TTTA	4	24	(TTTA)	6	(TTTA)6			yam_parent1_contig_85734_a	(TTTA)6		yam_parent1_contig_85734_a	TTTA					yamP1goodX_743_a
yam_parent1_contig_41025_a	yamP1goodX_41025_a.L	CAGTTTTCCCAGTCACGACGGCCATTGATGAAAGAGGTTTATG	yamP1goodX_41025_a.R	GTTTAGCTGTTGATATGTCTTTTTCTTCTTCA	(AAG)10	(AAG)10	AAG	144	150	144-150	Polymorphic													yamP1goodX_41025_a.L	CAGTTTTCCCAGTCACGACGGCCATTGATGAAAGAGGTTTATG		yamP1goodX_41025_a.R	GTTTAGCTGTTGATATGTCTTTTTCTTCTTCA			yam_parent1_contig_85734_c	AAGGG	5	20	(AAGGG)	4	(AAGGG)4			yam_parent1_contig_85734_c	(AAGGG)4		yam_parent1_contig_85734_c	AAGGG					yamP1goodX_7921_a
yam_parent1_contig_152521_a	yamP1goodX_152521_a.L	CAGTTTTCCCAGTCACGACGCCAAGCTCTTACACTCCAAAGAC	yamP1goodX_152521_a.R	GTTTATCGGGGATTGTCTCAAATACAAA	(CTT)8	(CTT)8	CTT	178	184	178-184	Polymorphic													yamP1goodX_152521_a.L	CAGTTTTCCCAGTCACGACGCCAAGCTCTTACACTCCAAAGAC		yamP1goodX_152521_a.R	GTTTATCGGGGATTGTCTCAAATACAAA			yam_parent1_contig_85734_d	AAT	3	21	(AAT)	7	(AAT)7			yam_parent1_contig_85734_d	(AAT)7		yam_parent1_contig_85734_d	AAT					yamP1goodX_81614_a
yam_parent1_contig_48850_a	yamP1goodX_48850_a.L	CAGTTTTCCCAGTCACGACTATGCTTGCTCATGGAGTTTGGTA	yamP1goodX_48850_a.R	GTTTCATGATGAAACCAACTAGACGACG	(CATG)6	(CATG)6	CATG	143	147	143-147	Polymorphic													yamP1goodX_48850_a.L	CAGTTTTCCCAGTCACGACTATGCTTGCTCATGGAGTTTGGTA		yamP1goodX_48850_a.R	GTTTCATGATGAAACCAACTAGACGACG			yam_parent1_contig_85734_e	TCTTT	5	30	(TCTTT)	6	(TCTTT)6			yam_parent1_contig_85734_e	(TCTTT)6		yam_parent1_contig_85734_e	TCTTT					yamP1goodX_82942_a
yam_parent1_contig_60841_a	yamP1goodX_60841_a.L	CAGTTTTCCCAGTCACGACGCAGTCAATGAAGTTCTACCTGGG	yamP1goodX_60841_a.R	GTTTATATTGCTCCCTTCTGCCTGAAAT	(GAG)7	(GAG)7	GAG	177	183	177-183	Polymorphic													yamP1goodX_60841_a.L	CAGTTTTCCCAGTCACGACGCAGTCAATGAAGTTCTACCTGGG		yamP1goodX_60841_a.R	GTTTATATTGCTCCCTTCTGCCTGAAAT			yam_parent1_contig_87085_a	TTA	3	21	(TTA)	7	(TTA)7			yam_parent1_contig_87085_a	(TTA)7		yam_parent1_contig_87085_a	TTA					yamP1goodX_8441_a
yam_parent1_contig_129234_b	yamP1goodX_129234_b.L	CAGTTTTCCCAGTCACGACCTCAGTGACCATCACCAAACACTC	yamP1goodX_129234_b.R	GTTTAAAGCCATTCATGCAGAGAGTAGTG	(TAG)7	(TAG)7	TAG	144	154	144-154	Polymorphic													yamP1goodX_129234_b.L	CAGTTTTCCCAGTCACGACCTCAGTGACCATCACCAAACACTC		yamP1goodX_129234_b.R	GTTTAAAGCCATTCATGCAGAGAGTAGTG			yam_parent1_contig_87085_b	TTCA	4	20	(TTCA)	5	(TTCA)5			yam_parent1_contig_87085_b	(TTCA)5		yam_parent1_contig_87085_b	TTCA					yamP1goodX_85734_a
yam_parent1_contig_155357_a	yamP1goodX_155357_a.L	CAGTTTTCCCAGTCACGACAAAGTAAGAGGTGGGAAGGAGTGG	yamP1goodX_155357_a.R	GTTTTCATTATTCTTGGTTGCCTCACAC	(GATG)8	(GATG)8	GATG	52	161	52-161	Polymorphic													yamP1goodX_155357_a.L	CAGTTTTCCCAGTCACGACAAAGTAAGAGGTGGGAAGGAGTGG		yamP1goodX_155357_a.R	GTTTTCATTATTCTTGGTTGCCTCACAC			yam_parent1_contig_87133_a	ATT	3	30	(ATT)	10	(ATT)10			yam_parent1_contig_87133_a	(ATT)10		yam_parent1_contig_87133_a	ATT					yamP1goodX_85984_a
yam_parent1_contig_533415_a	yamP1goodX_533415_a.L	CAGTTTTCCCAGTCACGACACCATTTTGAGAGACAAGAAAGCA	yamP1goodX_533415_a.R	GTTTAATTTTAAGTTCGAATTGATCCCTCT	(TTTAT)5	(TTTAT)5	TTTAT	123	123	123-123	Monomorphic													yamP1goodX_533415_a.L	CAGTTTTCCCAGTCACGACACCATTTTGAGAGACAAGAAAGCA		yamP1goodX_533415_a.R	GTTTAATTTTAAGTTCGAATTGATCCCTCT			yam_parent1_contig_87133_b	AAAT	4	32	(AAAT)	8	(AAAT)8			yam_parent1_contig_87133_b	(AAAT)8		yam_parent1_contig_87133_b	AAAT					yamP1goodX_87133_a
yam_parent1_contig_323624_a	yamP1goodX_323624_a.L	CAGTTTTCCCAGTCACGACAGAGCATTCAGAGTCTCCCATTTG	yamP1goodX_323624_a.R	GTTTTGCCAGAAACAATCTATGAAAGCA	(TTC)12	(TTC)12	TTC	147	164	147-164	Polymorphic													yamP1goodX_323624_a.L	CAGTTTTCCCAGTCACGACAGAGCATTCAGAGTCTCCCATTTG		yamP1goodX_323624_a.R	GTTTTGCCAGAAACAATCTATGAAAGCA			yam_parent1_contig_87133_c	AC	2	20	(AC)	10	(AC)10			yam_parent1_contig_87133_c	(AC)10		yam_parent1_contig_87133_c	AC					yamP1goodX_87616_a
yam_parent1_contig_191353_a	yamP1goodX_191353_a.L	CAGTTTTCCCAGTCACGACGCTATTTCATCTTGTTTTTCCCCC	yamP1goodX_191353_a.R	GTTTTCCAGGAACAAATGGTTTGAGATT	(TGT)7	(TGT)7	TGT	134	144	134-144	Polymorphic													yamP1goodX_191353_a.L	CAGTTTTCCCAGTCACGACGCTATTTCATCTTGTTTTTCCCCC		yamP1goodX_191353_a.R	GTTTTCCAGGAACAAATGGTTTGAGATT			yam_parent1_contig_95074_a	CATG	4	20	(CATG)	5	(CATG)5			yam_parent1_contig_95074_a	(CATG)5		yam_parent1_contig_95074_a	CATG					yamP1goodX_90941_a
yam_parent1_contig_156366_a	yamP1goodX_156366_a.L	CAGTTTTCCCAGTCACGACTCCTATCAAAACAAAAGGGTTCACA	yamP1goodX_156366_a.R	GTTTTAGGAGTTCAAGCAACCCTCAATC	(GA)12	(GA)12	GA	118	130	118-130	Polymorphic													yamP1goodX_156366_a.L	CAGTTTTCCCAGTCACGACTCCTATCAAAACAAAAGGGTTCACA		yamP1goodX_156366_a.R	GTTTTAGGAGTTCAAGCAACCCTCAATC			yam_parent1_contig_95074_c	TA	2	24	(TA)	12	(TA)12			yam_parent1_contig_95074_c	(TA)12		yam_parent1_contig_95074_c	TA					yamP1goodX_95074_a
yam_parent1_contig_229938_a	yamP1goodX_229938_a.L	CAGTTTTCCCAGTCACGACAATTCCATCATGTGAGGAGGAAAG	yamP1goodX_229938_a.R	GTTTCCAATTTGGATTGGAGATGAATTT	(TCT)8	(TCT)8	TCT	175	183	175-183	Polymorphic													yamP1goodX_229938_a.L	CAGTTTTCCCAGTCACGACAATTCCATCATGTGAGGAGGAAAG		yamP1goodX_229938_a.R	GTTTCCAATTTGGATTGGAGATGAATTT			yam_parent1_contig_97469_a	GAA	3	21	(GAA)	7	(GAA)7			yam_parent1_contig_97469_a	(GAA)7		yam_parent1_contig_97469_a	GAA					yamP1goodX_95115_a
yam_parent1_contig_4419_a	yamP1goodX_4419_a.L	CAGTTTTCCCAGTCACGACCGGACTCACACAAATCATCTCACT	yamP1goodX_4419_a.R	GTTTAGTATGACATCGGTTTAGGGTTGC	(ATTT)5	(ATTT)5	ATTT	183	187	183-187	Polymorphic													yamP1goodX_4419_a.L	CAGTTTTCCCAGTCACGACCGGACTCACACAAATCATCTCACT		yamP1goodX_4419_a.R	GTTTAGTATGACATCGGTTTAGGGTTGC			yam_parent1_contig_97469_b	TTTC	4	32	(TTTC)	8	(TTTC)8			yam_parent1_contig_97469_b	(TTTC)8		yam_parent1_contig_97469_b	TTTC					yamP1goodX_9828_a
yam_parent1_contig_13445_a	yamP1noX_13445_a.L	CAGTTTTCCCAGTCACGACCCTCCCTTCCATTAATCCATCTTT	yamP1noX_13445_a.R	GTTTTGTTGCATCATCCATGTTACTTCC	(TA)10	(TA)10	TA	171	177	171-177	Polymorphic													yamP1noX_13445_a.L	CAGTTTTCCCAGTCACGACCCTCCCTTCCATTAATCCATCTTT		yamP1noX_13445_a.R	GTTTTGTTGCATCATCCATGTTACTTCC			yam_parent2_contig_104988_a	TTA	3	21	(TTA)	7	(TTA)7			yam_parent2_contig_104988_a	(TTA)7		yam_parent2_contig_104988_a	TTA					yamP1noX_101477_a
yam_parent1_contig_65955_b	yamP1noX_65955_b.L	CAGTTTTCCCAGTCACGACGGTCATGAACATGAGGCTTTCTTT	yamP1noX_65955_b.R	GTTTCATGAACACAATGAACAACAAGCA	(TC)12	(TC)12	TC	240	240	240-240	Monomorphic													yamP1noX_65955_b.L	CAGTTTTCCCAGTCACGACGGTCATGAACATGAGGCTTTCTTT		yamP1noX_65955_b.R	GTTTCATGAACACAATGAACAACAAGCA			yam_parent2_contig_104988_b	TTAT	4	20	(TTAT)	5	(TTAT)5			yam_parent2_contig_104988_b	(TTAT)5		yam_parent2_contig_104988_b	TTAT					yamP1noX_105533_a
yam_parent1_contig_451756_a	yamP1noX_451756_a.L	CAGTTTTCCCAGTCACGACTCCTTTGACAGTGCTTGTCATTTC	yamP1noX_451756_a.R	GTTTTGCCTTCTCTAAGATACTTGATGGG	(AAAT)7	(AAAT)7	AAAT	159	167	159-167	Polymorphic													yamP1noX_451756_a.L	CAGTTTTCCCAGTCACGACTCCTTTGACAGTGCTTGTCATTTC		yamP1noX_451756_a.R	GTTTTGCCTTCTCTAAGATACTTGATGGG			yam_parent2_contig_104988_c	GATGG	5	20	(GATGG)	4	(GATGG)4			yam_parent2_contig_104988_c	(GATGG)4		yam_parent2_contig_104988_c	GATGG					yamP1noX_106309_b
yam_parent1_contig_128925_a	yamP1noX_128925_a.L	CAGTTTTCCCAGTCACGACATATACGTCCCCATAAAGCCCACT	yamP1noX_128925_a.R	GTTTCCTATCAAGACATGGTCACTTGGA	(CA)10	(CA)10	CA	151	161	151-161	Polymorphic													yamP1noX_128925_a.L	CAGTTTTCCCAGTCACGACATATACGTCCCCATAAAGCCCACT		yamP1noX_128925_a.R	GTTTCCTATCAAGACATGGTCACTTGGA			yam_parent2_contig_105447_a	CT	2	20	(CT)	10	(CT)10			yam_parent2_contig_105447_a	(CT)10		yam_parent2_contig_105447_a	CT					yamP1noX_110878_a
yam_parent1_contig_570641_a	yamP1noX_570641_a.L	CAGTTTTCCCAGTCACGACGGATCCCCAACCTCACCTATAATC	yamP1noX_570641_a.R	GTTTGTAAATTTAGAATAGCAGGGCGGG	(TTTA)5	(TTTA)5	TTTA	210	237	210-237	Polymorphic													yamP1noX_570641_a.L	CAGTTTTCCCAGTCACGACGGATCCCCAACCTCACCTATAATC		yamP1noX_570641_a.R	GTTTGTAAATTTAGAATAGCAGGGCGGG			yam_parent2_contig_105447_b	TTTA	4	20	(TTTA)	5	(TTTA)5			yam_parent2_contig_105447_b	(TTTA)5		yam_parent2_contig_105447_b	TTTA					yamP1noX_114232_a
yam_parent1_contig_262315_a	yamP1noX_262315_a.L	CAGTTTTCCCAGTCACGACCCAACGACGGACTGATAATGG	yamP1noX_262315_a.R	GTTTCTGCTAGACGTCGTTAGATGATGC	(TA)10	(TA)10	TA	98	118	98-118	Polymorphic													yamP1noX_262315_a.L	CAGTTTTCCCAGTCACGACCCAACGACGGACTGATAATGG		yamP1noX_262315_a.R	GTTTCTGCTAGACGTCGTTAGATGATGC			yam_parent2_contig_1075_a	ATTTT	5	25	(ATTTT)	5	(ATTTT)5			yam_parent2_contig_1075_a	(ATTTT)5		yam_parent2_contig_1075_a	ATTTT					yamP1noX_115307_a
yam_parent1_contig_34024_b	yamP1noX_34024_b.L	CAGTTTTCCCAGTCACGACTTTTTCTCTCAGCCACTGTCCAC	yamP1noX_34024_b.R	GTTTAAGATGGTTGTCTTTTGTTTGTTGG	(AGA)8	(AGA)8	AGA	157	177	157-177	Polymorphic													yamP1noX_34024_b.L	CAGTTTTCCCAGTCACGACTTTTTCTCTCAGCCACTGTCCAC		yamP1noX_34024_b.R	GTTTAAGATGGTTGTCTTTTGTTTGTTGG			yam_parent2_contig_1075_b	TAG	3	24	(TAG)	8	(TAG)8			yam_parent2_contig_1075_b	(TAG)8		yam_parent2_contig_1075_b	TAG					yamP1noX_115905_a
yam_parent1_contig_321274_a	yamP1noX_321274_a.L	CAGTTTTCCCAGTCACGACCTAACGAAGCGTGGCATTCTTAAT	yamP1noX_321274_a.R	GTTTCTCACCAACAACCATATCCCTTTC	(TTAA)5	(TTAA)5	TTAA	154	158	154-158	Polymorphic													yamP1noX_321274_a.L	CAGTTTTCCCAGTCACGACCTAACGAAGCGTGGCATTCTTAAT		yamP1noX_321274_a.R	GTTTCTCACCAACAACCATATCCCTTTC			yam_parent2_contig_108434_a	CT	2	24	(CT)	12	(CT)12			yam_parent2_contig_108434_a	(CT)12		yam_parent2_contig_108434_a	CT					yamP1noX_115905_a
yam_parent1_contig_97469_a	yamP1noX_97469_a.L	CAGTTTTCCCAGTCACGACCGAAGTTGATTCATTGCAGGGATA	yamP1noX_97469_a.R	GTTTAACTCCCTCATGCCATTAGTCCTT	(GAA)7	(GAA)7	GAA	78	182	78-182	Polymorphic													yamP1noX_97469_a.L	CAGTTTTCCCAGTCACGACCGAAGTTGATTCATTGCAGGGATA		yamP1noX_97469_a.R	GTTTAACTCCCTCATGCCATTAGTCCTT			yam_parent2_contig_108434_b	TATT	4	20	(TATT)	5	(TATT)5			yam_parent2_contig_108434_b	(TATT)5		yam_parent2_contig_108434_b	TATT					yamP1noX_119325_a
yam_parent1_contig_291566_a	yamP1noX_291566_a.L	CAGTTTTCCCAGTCACGACTATGGATAAGGGTGGTCACCAATG	yamP1noX_291566_a.R	GTTTTTTTGAAACATCAAAGAAGTGCCA	(AC)12	(AC)12	AC	157	172	157-172	Polymorphic													yamP1noX_291566_a.L	CAGTTTTCCCAGTCACGACTATGGATAAGGGTGGTCACCAATG		yamP1noX_291566_a.R	GTTTTTTTGAAACATCAAAGAAGTGCCA			yam_parent2_contig_109122_c	TTTA	4	20	(TTTA)	5	(TTTA)5			yam_parent2_contig_109122_c	(TTTA)5		yam_parent2_contig_109122_c	TTTA					yamP1noX_120399_a
yam_parent1_contig_467163_a	yamP1noX_467163_a.L	CAGTTTTCCCAGTCACGACTGCTATAGTGTTTGAGGTGGCAAA	yamP1noX_467163_a.R	GTTTAACTCAAGCTTATGCAAGAGGCAT	(TA)10	(TA)10	TA	0	0	-	Didn't Work													yamP1noX_467163_a.L	CAGTTTTCCCAGTCACGACTGCTATAGTGTTTGAGGTGGCAAA		yamP1noX_467163_a.R	GTTTAACTCAAGCTTATGCAAGAGGCAT			yam_parent2_contig_109122_d	TTA	3	30	(TTA)	10	(TTA)10			yam_parent2_contig_109122_d	(TTA)10		yam_parent2_contig_109122_d	TTA					yamP1noX_126924_a
yam_parent1_contig_87085_a	yamP1noX_87085_a.L	CAGTTTTCCCAGTCACGACTGGTATTTGGAGAGGCTTAAAGGA	yamP1noX_87085_a.R	GTTTTTCAGCAACAAGGAATTTCAAAAA	(TTA)7	(TTA)7	TTA	142	152	142-152	Polymorphic													yamP1noX_87085_a.L	CAGTTTTCCCAGTCACGACTGGTATTTGGAGAGGCTTAAAGGA		yamP1noX_87085_a.R	GTTTTTCAGCAACAAGGAATTTCAAAAA			yam_parent2_contig_114764_a	TTAT	4	28	(TTAT)	7	(TTAT)7			yam_parent2_contig_114764_a	(TTAT)7		yam_parent2_contig_114764_a	TTAT					yamP1noX_128779_a
yam_parent1_contig_21911_a	yamP1noX_21911_a.L	CAGTTTTCCCAGTCACGACTCTCTCAACCTCCACCTTAACAAAA	yamP1noX_21911_a.R	GTTTAGGCCTTTTGTTGTTGGTTGTAAA	(GAAA)5	(GAAA)5	GAAA	156	162	156-162	Polymorphic													yamP1noX_21911_a.L	CAGTTTTCCCAGTCACGACTCTCTCAACCTCCACCTTAACAAAA		yamP1noX_21911_a.R	GTTTAGGCCTTTTGTTGTTGGTTGTAAA			yam_parent2_contig_114764_b	AT	2	20	(AT)	10	(AT)10			yam_parent2_contig_114764_b	(AT)10		yam_parent2_contig_114764_b	AT					yamP1noX_128925_a
yam_parent1_contig_191500_a	yamP1noX_191500_a.L	CAGTTTTCCCAGTCACGACACCAATTGTGGAAGAGAATGGAAG	yamP1noX_191500_a.R	GTTTGGGTGAGTCAAGTGATCATGTTGTT	(ATA)8	(ATA)8	ATA	113	125	113-125	Polymorphic													yamP1noX_191500_a.L	CAGTTTTCCCAGTCACGACACCAATTGTGGAAGAGAATGGAAG		yamP1noX_191500_a.R	GTTTGGGTGAGTCAAGTGATCATGTTGTT			yam_parent2_contig_126730_a	ACA	3	30	(ACA)	10	(ACA)10			yam_parent2_contig_126730_a	(ACA)10		yam_parent2_contig_126730_a	ACA					yamP1noX_13445_a
yam_parent1_contig_150826_a	yamP1noX_150826_a.L	CAGTTTTCCCAGTCACGACCTTATTGTACATCAGCGGGGAGAC	yamP1noX_150826_a.R	GTTTGCTCCTAGAAATGGCATTGATGAT	(ATG)7	(ATG)7	ATG	154	167	154-167	Polymorphic													yamP1noX_150826_a.L	CAGTTTTCCCAGTCACGACCTTATTGTACATCAGCGGGGAGAC		yamP1noX_150826_a.R	GTTTGCTCCTAGAAATGGCATTGATGAT			yam_parent2_contig_126730_b	CCT	3	24	(CCT)	8	(CCT)8			yam_parent2_contig_126730_b	(CCT)8		yam_parent2_contig_126730_b	CCT					yamP1noX_139630_a
yam_parent1_contig_105533_a	yamP1noX_105533_a.L	CAGTTTTCCCAGTCACGACGGATGTTGGAACTTGGAACACTAA	yamP1noX_105533_a.R	GTTTTCACGTCCCACATCCTATCTATCT	(TAT)8	(TAT)8	TAT	177	180	177-180	Polymorphic													yamP1noX_105533_a.L	CAGTTTTCCCAGTCACGACGGATGTTGGAACTTGGAACACTAA		yamP1noX_105533_a.R	GTTTTCACGTCCCACATCCTATCTATCT			yam_parent2_contig_131819_a	TC	2	20	(TC)	10	(TC)10			yam_parent2_contig_131819_a	(TC)10		yam_parent2_contig_131819_a	TC					yamP1noX_140972_a
yam_parent1_contig_201507_a	yamP1noX_201507_a.L	CAGTTTTCCCAGTCACGACCCTTTGTTTTTATAGGACGACCCC	yamP1noX_201507_a.R	GTTTAAGCTAGCGCTTGTTCTCCACTTT	(AAGA)7	(AAGA)7	AAGA	154	162	154-162	Polymorphic													yamP1noX_201507_a.L	CAGTTTTCCCAGTCACGACCCTTTGTTTTTATAGGACGACCCC		yamP1noX_201507_a.R	GTTTAAGCTAGCGCTTGTTCTCCACTTT			yam_parent2_contig_131819_b	TAA	3	24	(TAA)	8	(TAA)8			yam_parent2_contig_131819_b	(TAA)8		yam_parent2_contig_131819_b	TAA					yamP1noX_142702_a
yam_parent1_contig_157216_a	yamP1noX_157216_a.L	CAGTTTTCCCAGTCACGACTGAGGAACATTGTGTTTTGGAAAG	yamP1noX_157216_a.R	GTTTTTGTTACCTTGTGCATACAACCAAA	(TTA)8	(TTA)8	TTA	167	188	167-188	Polymorphic													yamP1noX_157216_a.L	CAGTTTTCCCAGTCACGACTGAGGAACATTGTGTTTTGGAAAG		yamP1noX_157216_a.R	GTTTTTGTTACCTTGTGCATACAACCAAA			yam_parent2_contig_14271_a	AG	2	24	(AG)	12	(AG)12			yam_parent2_contig_14271_a	(AG)12		yam_parent2_contig_14271_a	AG					yamP1noX_14535_a
yam_parent1_contig_35881_b	yamP1noX_35881_b.L	CAGTTTTCCCAGTCACGACAATAAACCATGGCTCCATTAGCAC	yamP1noX_35881_b.R	GTTTACGTTTGATTCTCTTTTGAGAGGG	(AAATA)4	(AAATA)4	AAATA	178	178	178-178	Monomorphic													yamP1noX_35881_b.L	CAGTTTTCCCAGTCACGACAATAAACCATGGCTCCATTAGCAC		yamP1noX_35881_b.R	GTTTACGTTTGATTCTCTTTTGAGAGGG			yam_parent2_contig_14271_b	ATTT	4	24	(ATTT)	6	(ATTT)6			yam_parent2_contig_14271_b	(ATTT)6		yam_parent2_contig_14271_b	ATTT					yamP1noX_146104_a
yam_parent1_contig_140972_a	yamP1noX_140972_a.L	CAGTTTTCCCAGTCACGACGGCGTAAAACAACTTGCCAAAATA	yamP1noX_140972_a.R	GTTTGCTGAAGAACTTACCAATTGGGGT	(CAG)10	(CAG)10	CAG	159	179	159-179	Polymorphic													yamP1noX_140972_a.L	CAGTTTTCCCAGTCACGACGGCGTAAAACAACTTGCCAAAATA		yamP1noX_140972_a.R	GTTTGCTGAAGAACTTACCAATTGGGGT			yam_parent2_contig_145706_a	AC	2	32	(AC)	16	(AC)16			yam_parent2_contig_145706_a	(AC)16		yam_parent2_contig_145706_a	AC					yamP1noX_147872_a
yam_parent1_contig_147872_a	yamP1noX_147872_a.L	CAGTTTTCCCAGTCACGACTGTAAAGCAAGCAAGAACACATGTAA	yamP1noX_147872_a.R	GTTTCATTCAAACATTATGCATCCATCC	(ATT)7	(ATT)7	ATT	109	109	109-109	Monomorphic													yamP1noX_147872_a.L	CAGTTTTCCCAGTCACGACTGTAAAGCAAGCAAGAACACATGTAA		yamP1noX_147872_a.R	GTTTCATTCAAACATTATGCATCCATCC			yam_parent2_contig_145706_b	ATAA	4	20	(ATAA)	5	(ATAA)5			yam_parent2_contig_145706_b	(ATAA)5		yam_parent2_contig_145706_b	ATAA					yamP1noX_150826_a
yam_parent1_contig_38877_a	yamP1noX_38877_a.L	CAGTTTTCCCAGTCACGACATCAAGGTTGCAATATAGGGGTGA	yamP1noX_38877_a.R	GTTTGAGTTATTACTTGACCACCCGTGC	(GT)15	(GT)15	GT	146	151	146-151	Polymorphic													yamP1noX_38877_a.L	CAGTTTTCCCAGTCACGACATCAAGGTTGCAATATAGGGGTGA		yamP1noX_38877_a.R	GTTTGAGTTATTACTTGACCACCCGTGC			yam_parent2_contig_146812_a	CA	2	30	(CA)	15	(CA)15			yam_parent2_contig_146812_a	(CA)15		yam_parent2_contig_146812_a	CA					yamP1noX_155359_a
yam_parent1_contig_62150_a	yamP1noX_62150_a.L	CAGTTTTCCCAGTCACGACCACAACCCACCATAGATTTTAATCAC	yamP1noX_62150_a.R	GTTTTTTGGTGCAAAGTCACACTTCTTT	(ATG)8	(ATG)8	ATG	170	179	170-179	Polymorphic													yamP1noX_62150_a.L	CAGTTTTCCCAGTCACGACCACAACCCACCATAGATTTTAATCAC		yamP1noX_62150_a.R	GTTTTTTGGTGCAAAGTCACACTTCTTT			yam_parent2_contig_146812_b	TCTG	4	24	(TCTG)	6	(TCTG)6			yam_parent2_contig_146812_b	(TCTG)6		yam_parent2_contig_146812_b	TCTG					yamP1noX_157216_a
yam_parent1_contig_106309_b	yamP1noX_106309_b.L	CAGTTTTCCCAGTCACGACTCTATTTTATCCTTAGTGTTTTTCCACG	yamP1noX_106309_b.R	GTTTTGTGCAAGAAGGAAATGCAAATA	(AC)15	(AC)15	AC	102	119	102-119	Polymorphic													yamP1noX_106309_b.L	CAGTTTTCCCAGTCACGACTCTATTTTATCCTTAGTGTTTTTCCACG		yamP1noX_106309_b.R	GTTTTGTGCAAGAAGGAAATGCAAATA			yam_parent2_contig_146812_c	AAG	3	21	(AAG)	7	(AAG)7			yam_parent2_contig_146812_c	(AAG)7		yam_parent2_contig_146812_c	AAG					yamP1noX_157974_a
yam_parent1_contig_126924_a	yamP1noX_126924_a.L	CAGTTTTCCCAGTCACGACCATGGATGATTTCATGCAAAATAAAG	yamP1noX_126924_a.R	GTTTCTCAATTACACAAGCCCCAAGAAC	(GA)16	(GA)16	GA	153	167	153-167	Polymorphic													yamP1noX_126924_a.L	CAGTTTTCCCAGTCACGACCATGGATGATTTCATGCAAAATAAAG		yamP1noX_126924_a.R	GTTTCTCAATTACACAAGCCCCAAGAAC			yam_parent2_contig_146812_d	TTA	3	21	(TTA)	7	(TTA)7			yam_parent2_contig_146812_d	(TTA)7		yam_parent2_contig_146812_d	TTA					yamP1noX_162439_a
yam_parent1_contig_76050_a	yamP1noX_76050_a.L	CAGTTTTCCCAGTCACGACTTCAAAGTCTTTCGGGTTGAGAAG	yamP1noX_76050_a.R	GTTTGAGTCTTTCTCCGCTCACTCAGTC	(CATC)6	(CATC)6	CATC	104	104	104-104	Monomorphic													yamP1noX_76050_a.L	CAGTTTTCCCAGTCACGACTTCAAAGTCTTTCGGGTTGAGAAG		yamP1noX_76050_a.R	GTTTGAGTCTTTCTCCGCTCACTCAGTC			yam_parent2_contig_146812_e	AAAAAT	6	24	(AAAAAT)	4	(AAAAAT)4			yam_parent2_contig_146812_e	(AAAAAT)4		yam_parent2_contig_146812_e	AAAAAT					yamP1noX_164436_a
yam_parent1_contig_269047_a	yamP1noX_269047_a.L	CAGTTTTCCCAGTCACGACTTTTCCAGATTTCACTGTGACCAA	yamP1noX_269047_a.R	GTTTAAACCCAAATCCAAGATCAAATCC	(TTTTA)4	(TTTTA)4	TTTTA	143	202	143-202	Polymorphic													yamP1noX_269047_a.L	CAGTTTTCCCAGTCACGACTTTTCCAGATTTCACTGTGACCAA		yamP1noX_269047_a.R	GTTTAAACCCAAATCCAAGATCAAATCC			yam_parent2_contig_146812_f	AG	2	20	(AG)	10	(AG)10			yam_parent2_contig_146812_f	(AG)10		yam_parent2_contig_146812_f	AG					yamP1noX_166230_b
yam_parent1_contig_655713_a	yamP1noX_655713_a.L	CAGTTTTCCCAGTCACGACTGATTGAACATACTTAACCGAAACCA	yamP1noX_655713_a.R	GTTTGCATAGAAAATTGAGCCCGTGTT	(TATT)5	(TATT)5	TATT	181	185	181-185	Polymorphic													yamP1noX_655713_a.L	CAGTTTTCCCAGTCACGACTGATTGAACATACTTAACCGAAACCA		yamP1noX_655713_a.R	GTTTGCATAGAAAATTGAGCCCGTGTT			yam_parent2_contig_162803_a	AATAT	5	20	(AATAT)	4	(AATAT)4			yam_parent2_contig_162803_a	(AATAT)4		yam_parent2_contig_162803_a	AATAT					yamP1noX_179508_a
yam_parent1_contig_284048_a	yamP1noX_284048_a.L	CAGTTTTCCCAGTCACGACGCAGAAGAGCAAAGTGAGAGTGAA	yamP1noX_284048_a.R	GTTTTCATCATCATCCATGAGGACAACT	(CA)12	(CA)12	CA	171	183	171-183	Polymorphic													yamP1noX_284048_a.L	CAGTTTTCCCAGTCACGACGCAGAAGAGCAAAGTGAGAGTGAA		yamP1noX_284048_a.R	GTTTTCATCATCATCCATGAGGACAACT			yam_parent2_contig_162803_b	CA	2	20	(CA)	10	(CA)10			yam_parent2_contig_162803_b	(CA)10		yam_parent2_contig_162803_b	CA					yamP1noX_181209_a
yam_parent1_contig_44048_a	yamP1noX_44048_a.L	CAGTTTTCCCAGTCACGACGGATATGAAACCACAACATTCACA	yamP1noX_44048_a.R	GTTTTGATTTTGTGACGTGATTCAATAAAA	(TA)12	(TA)12	TA	125	127	125-127	Polymorphic													yamP1noX_44048_a.L	CAGTTTTCCCAGTCACGACGGATATGAAACCACAACATTCACA		yamP1noX_44048_a.R	GTTTTGATTTTGTGACGTGATTCAATAAAA			yam_parent2_contig_164776_a	AAG	3	21	(AAG)	7	(AAG)7			yam_parent2_contig_164776_a	(AAG)7		yam_parent2_contig_164776_a	AAG					yamP1noX_182558_a
yam_parent1_contig_313404_a	yamP1noX_313404_a.L	CAGTTTTCCCAGTCACGACACTCTCTGTCCCGTGGATTCCT	yamP1noX_313404_a.R	GTTTGGGTTTGTTACTTTGTTTTCGATTTTT	(CA)15	(CA)15	CA	145	174	145-174	Polymorphic													yamP1noX_313404_a.L	CAGTTTTCCCAGTCACGACACTCTCTGTCCCGTGGATTCCT		yamP1noX_313404_a.R	GTTTGGGTTTGTTACTTTGTTTTCGATTTTT			yam_parent2_contig_164776_b	AAT	3	21	(AAT)	7	(AAT)7			yam_parent2_contig_164776_b	(AAT)7		yam_parent2_contig_164776_b	AAT					yamP1noX_184768_a
yam_parent1_contig_162439_a	yamP1noX_162439_a.L	CAGTTTTCCCAGTCACGACCAGGCTCTGGTTGGAACAATTTAG	yamP1noX_162439_a.R	GTTTTTTCATTGGTCCAAAAACTTGGTT	(TGA)10	(TGA)10	TGA	132	142	132-142	Polymorphic													yamP1noX_162439_a.L	CAGTTTTCCCAGTCACGACCAGGCTCTGGTTGGAACAATTTAG		yamP1noX_162439_a.R	GTTTTTTCATTGGTCCAAAAACTTGGTT			yam_parent2_contig_166706_a	TC	2	24	(TC)	12	(TC)12			yam_parent2_contig_166706_a	(TC)12		yam_parent2_contig_166706_a	TC					yamP1noX_191500_a
yam_parent1_contig_77119_a	yamP1noX_77119_a.L	CAGTTTTCCCAGTCACGACTCTTAGGCATTCAACCTTGGAAGT	yamP1noX_77119_a.R	GTTTCCAAGTAGGGGATATCGTAGCCTT	(TG)12	(TG)12	TG	162	166	162-166	Polymorphic													yamP1noX_77119_a.L	CAGTTTTCCCAGTCACGACTCTTAGGCATTCAACCTTGGAAGT		yamP1noX_77119_a.R	GTTTCCAAGTAGGGGATATCGTAGCCTT			yam_parent2_contig_166706_c	GATG	4	20	(GATG)	5	(GATG)5			yam_parent2_contig_166706_c	(GATG)5		yam_parent2_contig_166706_c	GATG					yamP1noX_196766_a
yam_parent1_contig_341214_a	yamP1noX_341214_a.L	CAGTTTTCCCAGTCACGACCTGATCCCTCGATGAAATTGAGTT	yamP1noX_341214_a.R	GTTTTGATGGTTTCTTGATTTGTGTTTGA	(AAAAT)6	(AAAAT)6	AAAAT	179	179	179-179	Monomorphic													yamP1noX_341214_a.L	CAGTTTTCCCAGTCACGACCTGATCCCTCGATGAAATTGAGTT		yamP1noX_341214_a.R	GTTTTGATGGTTTCTTGATTTGTGTTTGA			yam_parent2_contig_168581_a	AAC	3	24	(AAC)	8	(AAC)8			yam_parent2_contig_168581_a	(AAC)8		yam_parent2_contig_168581_a	AAC					yamP1noX_201507_a
yam_parent1_contig_382053_a	yamP1noX_382053_a.L	CAGTTTTCCCAGTCACGACGGGTTGTTGACAAAGTACTCACCC	yamP1noX_382053_a.R	GTTTTGGAGCAGAGTCAACATAAAGCAA	(CT)10	(CT)10	CT	169	173	169-173	Polymorphic													yamP1noX_382053_a.L	CAGTTTTCCCAGTCACGACGGGTTGTTGACAAAGTACTCACCC		yamP1noX_382053_a.R	GTTTTGGAGCAGAGTCAACATAAAGCAA			yam_parent2_contig_168581_b	GTAT	4	24	(GTAT)	6	(GTAT)6			yam_parent2_contig_168581_b	(GTAT)6		yam_parent2_contig_168581_b	GTAT					yamP1noX_201587_a
yam_parent1_contig_30844_a	yamP1noX_30844_a.L	CAGTTTTCCCAGTCACGACGGATATTTAGGAATTGGGGCTGAG	yamP1noX_30844_a.R	GTTTTTGCAAATCAACTTTCAAGGAGTG	(TG)15	(TG)15	TG	157	179	157-179	Polymorphic													yamP1noX_30844_a.L	CAGTTTTCCCAGTCACGACGGATATTTAGGAATTGGGGCTGAG		yamP1noX_30844_a.R	GTTTTTGCAAATCAACTTTCAAGGAGTG			yam_parent2_contig_181675_a	GAATT	5	25	(GAATT)	5	(GAATT)5			yam_parent2_contig_181675_a	(GAATT)5		yam_parent2_contig_181675_a	GAATT					yamP1noX_202215_a
yam_parent1_contig_155359_a	yamP1noX_155359_a.L	CAGTTTTCCCAGTCACGACTGCTTTGCATCAACATCTGAATTT	yamP1noX_155359_a.R	GTTTGCAAACATCACTCTTTATAGGGGC	(AC)10	(AC)10	AC	106	112	106-112	Polymorphic													yamP1noX_155359_a.L	CAGTTTTCCCAGTCACGACTGCTTTGCATCAACATCTGAATTT		yamP1noX_155359_a.R	GTTTGCAAACATCACTCTTTATAGGGGC			yam_parent2_contig_181675_b	CAA	3	21	(CAA)	7	(CAA)7			yam_parent2_contig_181675_b	(CAA)7		yam_parent2_contig_181675_b	CAA					yamP1noX_204106_a
yam_parent1_contig_208590_a	yamP1noX_208590_a.L	CAGTTTTCCCAGTCACGACGCTGGTGATTTTGGAGTTCACTTT	yamP1noX_208590_a.R	GTTTGCACAATTCGTGATCAAAATCAAA	(CTT)10	(CTT)10	CTT	126	136	126-136	Polymorphic													yamP1noX_208590_a.L	CAGTTTTCCCAGTCACGACGCTGGTGATTTTGGAGTTCACTTT		yamP1noX_208590_a.R	GTTTGCACAATTCGTGATCAAAATCAAA			yam_parent2_contig_181675_c	TTG	3	21	(TTG)	7	(TTG)7			yam_parent2_contig_181675_c	(TTG)7		yam_parent2_contig_181675_c	TTG					yamP1noX_208590_a
yam_parent1_contig_184768_a	yamP1noX_184768_a.L	CAGTTTTCCCAGTCACGACTGCAAGTCATGTTTGTTGTAGGTC	yamP1noX_184768_a.R	GTTTAAGTTTGACAGTGAGCATGTATAGTTTG	(CT)16	(CT)16	CT	180	180	180-180	Monomorphic													yamP1noX_184768_a.L	CAGTTTTCCCAGTCACGACTGCAAGTCATGTTTGTTGTAGGTC		yamP1noX_184768_a.R	GTTTAAGTTTGACAGTGAGCATGTATAGTTTG			yam_parent2_contig_195783_a	TG	2	24	(TG)	12	(TG)12			yam_parent2_contig_195783_a	(TG)12		yam_parent2_contig_195783_a	TG					yamP1noX_213474_a
yam_parent1_contig_146104_a	yamP1noX_146104_a.L	CAGTTTTCCCAGTCACGACTGGACTAAAAAGCCTCATCCAAAA	yamP1noX_146104_a.R	GTTTAAGCGTAGAATGCTGTTTTATGCC	(CT)12	(CT)12	CT	162	179	162-179	Polymorphic													yamP1noX_146104_a.L	CAGTTTTCCCAGTCACGACTGGACTAAAAAGCCTCATCCAAAA		yamP1noX_146104_a.R	GTTTAAGCGTAGAATGCTGTTTTATGCC			yam_parent2_contig_195783_b	GA	2	24	(GA)	12	(GA)12			yam_parent2_contig_195783_b	(GA)12		yam_parent2_contig_195783_b	GA					yamP1noX_215963_a
yam_parent1_contig_182558_a	yamP1noX_182558_a.L	CAGTTTTCCCAGTCACGACCCAACTACTAGAATGTGCAAAAGGC	yamP1noX_182558_a.R	GTTTGCATATGATTGATGAGAACATGACG	(TTCT)8	(TTCT)8	TTCT	210	222	210-222	Polymorphic													yamP1noX_182558_a.L	CAGTTTTCCCAGTCACGACCCAACTACTAGAATGTGCAAAAGGC		yamP1noX_182558_a.R	GTTTGCATATGATTGATGAGAACATGACG			yam_parent2_contig_197966_a	CTGG	4	28	(CTGG)	7	(CTGG)7			yam_parent2_contig_197966_a	(CTGG)7		yam_parent2_contig_197966_a	CTGG					yamP1noX_21911_a
yam_parent1_contig_662438_a	yamP1noX_662438_a.L	CAGTTTTCCCAGTCACGACAATAATCCCCCAATGTAACAACCC	yamP1noX_662438_a.R	GTTTATTGCATTCCACTGTACCCGTAAT	(AAT)8	(AAT)8	AAT	135	138	135-138	Polymorphic													yamP1noX_662438_a.L	CAGTTTTCCCAGTCACGACAATAATCCCCCAATGTAACAACCC		yamP1noX_662438_a.R	GTTTATTGCATTCCACTGTACCCGTAAT			yam_parent2_contig_197966_b	CT	2	24	(CT)	12	(CT)12			yam_parent2_contig_197966_b	(CT)12		yam_parent2_contig_197966_b	CT					yamP1noX_220513_a
yam_parent1_contig_296334_a	yamP1noX_296334_a.L	CAGTTTTCCCAGTCACGACTATGCTTGACCAATTCGTCCTTCT	yamP1noX_296334_a.R	GTTTTATGAGAAACCTCGGCTCTATTGC	(ATA)8	(ATA)8	ATA	170	173	170-173	Polymorphic													yamP1noX_296334_a.L	CAGTTTTCCCAGTCACGACTATGCTTGACCAATTCGTCCTTCT		yamP1noX_296334_a.R	GTTTTATGAGAAACCTCGGCTCTATTGC			yam_parent2_contig_200199_a	AAT	3	21	(AAT)	7	(AAT)7			yam_parent2_contig_200199_a	(AAT)7		yam_parent2_contig_200199_a	AAT					yamP1noX_239706_a
yam_parent1_contig_14535_a	yamP1noX_14535_a.L	CAGTTTTCCCAGTCACGACGACTCTTGCTTTTGCTGATGATGA	yamP1noX_14535_a.R	GTTTAGGCCAAGCCAAAACATCTACATA	(TA)10	(TA)10	TA	0	0	-	Didn't Work													yamP1noX_14535_a.L	CAGTTTTCCCAGTCACGACGACTCTTGCTTTTGCTGATGATGA		yamP1noX_14535_a.R	GTTTAGGCCAAGCCAAAACATCTACATA			yam_parent2_contig_200199_c	CAG	3	21	(CAG)	7	(CAG)7			yam_parent2_contig_200199_c	(CAG)7		yam_parent2_contig_200199_c	CAG					yamP1noX_242216_a
yam_parent1_contig_452287_a	yamP1noX_452287_a.L	CAGTTTTCCCAGTCACGACTTGCATAGCTCTAATATTTCTCATCAAA	yamP1noX_452287_a.R	GTTTATCTTATGACTTGTGCACTGGGTT	(AAT)10	(AAT)10	AAT	158	179	158-179	Polymorphic													yamP1noX_452287_a.L	CAGTTTTCCCAGTCACGACTTGCATAGCTCTAATATTTCTCATCAAA		yamP1noX_452287_a.R	GTTTATCTTATGACTTGTGCACTGGGTT			yam_parent2_contig_204199_a	TTA	3	30	(TTA)	10	(TTA)10			yam_parent2_contig_204199_a	(TTA)10		yam_parent2_contig_204199_a	TTA					yamP1noX_245847_a
yam_parent1_contig_82822_a	yamP1noX_82822_a.L	CAGTTTTCCCAGTCACGACAATTCAAATTCCTTGTGAACGTGG	yamP1noX_82822_a.R	GTTTTATATGCACTGTCCGCACTCAAAT	(AAAT)5	(AAAT)5	AAAT	166	170	166-170	Polymorphic													yamP1noX_82822_a.L	CAGTTTTCCCAGTCACGACAATTCAAATTCCTTGTGAACGTGG		yamP1noX_82822_a.R	GTTTTATATGCACTGTCCGCACTCAAAT			yam_parent2_contig_204199_b	CAAAC	5	20	(CAAAC)	4	(CAAAC)4			yam_parent2_contig_204199_b	(CAAAC)4		yam_parent2_contig_204199_b	CAAAC					yamP1noX_254880_a
yam_parent1_contig_181209_a	yamP1noX_181209_a.L	CAGTTTTCCCAGTCACGACAGATTCTAATCAGATGGCGATTTTT	yamP1noX_181209_a.R	GTTTAGACTCTTAAACACATGAGAAACCAAA	(AATA)6	(AATA)6	AATA	159	165	159-165	Polymorphic													yamP1noX_181209_a.L	CAGTTTTCCCAGTCACGACAGATTCTAATCAGATGGCGATTTTT		yamP1noX_181209_a.R	GTTTAGACTCTTAAACACATGAGAAACCAAA			yam_parent2_contig_204199_c	GA	2	20	(GA)	10	(GA)10			yam_parent2_contig_204199_c	(GA)10		yam_parent2_contig_204199_c	GA					yamP1noX_262315_a
yam_parent1_contig_239706_a	yamP1noX_239706_a.L	CAGTTTTCCCAGTCACGACTCATGATCAGCTCAAACTTGCATT	yamP1noX_239706_a.R	GTTTAACAAGAAGGTTGTGAAGGTTGTGT	(TA)10	(TA)10	TA	168	175	168-175	Polymorphic													yamP1noX_239706_a.L	CAGTTTTCCCAGTCACGACTCATGATCAGCTCAAACTTGCATT		yamP1noX_239706_a.R	GTTTAACAAGAAGGTTGTGAAGGTTGTGT			yam_parent2_contig_23116_a	TA	2	20	(TA)	10	(TA)10			yam_parent2_contig_23116_a	(TA)10		yam_parent2_contig_23116_a	TA					yamP1noX_267936_a
yam_parent1_contig_433316_a	yamP1noX_433316_a.L	CAGTTTTCCCAGTCACGACTCTCTTAGCTTAAACTGGTTTTCTTTTC	yamP1noX_433316_a.R	GTTTGTGATGCAGAATCCTTCATTTCTT	(AC)10	(AC)10	AC	159	173	159-173	Polymorphic													yamP1noX_433316_a.L	CAGTTTTCCCAGTCACGACTCTCTTAGCTTAAACTGGTTTTCTTTTC		yamP1noX_433316_a.R	GTTTGTGATGCAGAATCCTTCATTTCTT			yam_parent2_contig_23116_b	TCT	3	24	(TCT)	8	(TCT)8			yam_parent2_contig_23116_b	(TCT)8		yam_parent2_contig_23116_b	TCT					yamP1noX_269047_a
yam_parent1_contig_242216_a	yamP1noX_242216_a.L	CAGTTTTCCCAGTCACGACGACTTTCAATGACGATGAGAAGCA	yamP1noX_242216_a.R	GTTTAATATCATGGTGATTGTCGCATGT	(TAT)8	(TAT)8	TAT	170	173	170-173	Polymorphic													yamP1noX_242216_a.L	CAGTTTTCCCAGTCACGACGACTTTCAATGACGATGAGAAGCA		yamP1noX_242216_a.R	GTTTAATATCATGGTGATTGTCGCATGT			yam_parent2_contig_23116_c	ATA	3	24	(ATA)	8	(ATA)8			yam_parent2_contig_23116_c	(ATA)8		yam_parent2_contig_23116_c	ATA					yamP1noX_279158_a
yam_parent1_contig_64474_a	yamP1noX_64474_a.L	CAGTTTTCCCAGTCACGACCTCTCACGTGTCAACATTTGCTCT	yamP1noX_64474_a.R	GTTTTCCATTTAAGCAAGGGAGAGTGAG	(TAA)8	(TAA)8	TAA	107	116	107-116	Polymorphic													yamP1noX_64474_a.L	CAGTTTTCCCAGTCACGACCTCTCACGTGTCAACATTTGCTCT		yamP1noX_64474_a.R	GTTTTCCATTTAAGCAAGGGAGAGTGAG			yam_parent2_contig_239050_a	TAAA	4	20	(TAAA)	5	(TAAA)5			yam_parent2_contig_239050_a	(TAAA)5		yam_parent2_contig_239050_a	TAAA					yamP1noX_284048_a
yam_parent1_contig_164436_a	yamP1noX_164436_a.L	CAGTTTTCCCAGTCACGACCATCTTTGGATGGATCATTGTGAA	yamP1noX_164436_a.R	GTTTTGATCATTAATGGAAACTTGACTTTTGA	(AACAA)5	(AACAA)5	AACAA	129	134	129-134	Polymorphic													yamP1noX_164436_a.L	CAGTTTTCCCAGTCACGACCATCTTTGGATGGATCATTGTGAA		yamP1noX_164436_a.R	GTTTTGATCATTAATGGAAACTTGACTTTTGA			yam_parent2_contig_239050_b	TG	2	24	(TG)	12	(TG)12			yam_parent2_contig_239050_b	(TG)12		yam_parent2_contig_239050_b	TG					yamP1noX_284848_a
yam_parent1_contig_245847_a	yamP1noX_245847_a.L	CAGTTTTCCCAGTCACGACTTCTAGAGAGGAGGGCCACGTTAT	yamP1noX_245847_a.R	GTTTGGTTCATAGTACCCAGCAACTCCA	(ATT)10	(ATT)10	ATT	135	153	135-153	Polymorphic													yamP1noX_245847_a.L	CAGTTTTCCCAGTCACGACTTCTAGAGAGGAGGGCCACGTTAT		yamP1noX_245847_a.R	GTTTGGTTCATAGTACCCAGCAACTCCA			yam_parent2_contig_277328_a	TTTA	4	20	(TTTA)	5	(TTTA)5			yam_parent2_contig_277328_a	(TTTA)5		yam_parent2_contig_277328_a	TTTA					yamP1noX_291566_a
yam_parent1_contig_204106_a	yamP1noX_204106_a.L	CAGTTTTCCCAGTCACGACGCACCTCAACCTAGAAGTTCAACAA	yamP1noX_204106_a.R	GTTTATCACCACTCTCATCCATCATCAC	(AAG)8	(AAG)8	AAG	182	230	182-230	Polymorphic													yamP1noX_204106_a.L	CAGTTTTCCCAGTCACGACGCACCTCAACCTAGAAGTTCAACAA		yamP1noX_204106_a.R	GTTTATCACCACTCTCATCCATCATCAC			yam_parent2_contig_277328_b	TTTTAT	6	30	(TTTTAT)	5	(TTTTAT)5			yam_parent2_contig_277328_b	(TTTTAT)5		yam_parent2_contig_277328_b	TTTTAT					yamP1noX_296334_a
yam_parent1_contig_758047_a	yamP1noX_758047_a.L	CAGTTTTCCCAGTCACGACTTTCCTTCATTATTTCTTTTGTTTGAGC	yamP1noX_758047_a.R	GTTTGGCAATTGGAAGGGAACATAGTG	(TTA)12	(TTA)12	TTA	111	136	111-136	Polymorphic													yamP1noX_758047_a.L	CAGTTTTCCCAGTCACGACTTTCCTTCATTATTTCTTTTGTTTGAGC		yamP1noX_758047_a.R	GTTTGGCAATTGGAAGGGAACATAGTG			yam_parent2_contig_27982_a	GAT	3	21	(GAT)	7	(GAT)7			yam_parent2_contig_27982_a	(GAT)7		yam_parent2_contig_27982_a	GAT					yamP1noX_305388_a
yam_parent1_contig_51843_a	yamP1noX_51843_a.L	CAGTTTTCCCAGTCACGACAGTGATGGGAGTGGGATATTGTGT	yamP1noX_51843_a.R	GTTTACGCTGATTGCCTAGTGTCAAAA	(TTA)8	(TTA)8	TTA	175	186	175-186	Polymorphic													yamP1noX_51843_a.L	CAGTTTTCCCAGTCACGACAGTGATGGGAGTGGGATATTGTGT		yamP1noX_51843_a.R	GTTTACGCTGATTGCCTAGTGTCAAAA			yam_parent2_contig_27982_b	GA	2	32	(GA)	16	(GA)16			yam_parent2_contig_27982_b	(GA)16		yam_parent2_contig_27982_b	GA					yamP1noX_30844_a
yam_parent1_contig_220513_a	yamP1noX_220513_a.L	CAGTTTTCCCAGTCACGACCTAATTTTACCTTGCTTTTCCCCC	yamP1noX_220513_a.R	GTTTTAAGTACCAATGCTTCTCTGCGTC	(TC)12	(TC)12	TC	0	0	-	Didn't Work													yamP1noX_220513_a.L	CAGTTTTCCCAGTCACGACCTAATTTTACCTTGCTTTTCCCCC		yamP1noX_220513_a.R	GTTTTAAGTACCAATGCTTCTCTGCGTC			yam_parent2_contig_30955_a	CTC	3	24	(CTC)	8	(CTC)8			yam_parent2_contig_30955_a	(CTC)8		yam_parent2_contig_30955_a	CTC					yamP1noX_313404_a
yam_parent1_contig_114232_a	yamP1noX_114232_a.L	CAGTTTTCCCAGTCACGACATAAATTCCGTCCAAATCTTGGGT	yamP1noX_114232_a.R	GTTTGAGGGCATAGATGCTCATTGAGTT	(TAT)7	(TAT)7	TAT	154	177	154-177	Polymorphic													yamP1noX_114232_a.L	CAGTTTTCCCAGTCACGACATAAATTCCGTCCAAATCTTGGGT		yamP1noX_114232_a.R	GTTTGAGGGCATAGATGCTCATTGAGTT			yam_parent2_contig_30955_b	ATG	3	24	(ATG)	8	(ATG)8			yam_parent2_contig_30955_b	(ATG)8		yam_parent2_contig_30955_b	ATG					yamP1noX_321274_a
yam_parent1_contig_254880_a	yamP1noX_254880_a.L	CAGTTTTCCCAGTCACGACTTGATGATGTGTTTTGGCATGTAA	yamP1noX_254880_a.R	GTTTTCATGACAACAATAGGAGTTGCTCT	(TAA)8	(TAA)8	TAA	231	240	231-240	Polymorphic													yamP1noX_254880_a.L	CAGTTTTCCCAGTCACGACTTGATGATGTGTTTTGGCATGTAA		yamP1noX_254880_a.R	GTTTTCATGACAACAATAGGAGTTGCTCT			yam_parent2_contig_31349_a	ATAA	4	20	(ATAA)	5	(ATAA)5			yam_parent2_contig_31349_a	(ATAA)5		yam_parent2_contig_31349_a	ATAA					yamP1noX_337271_a
yam_parent1_contig_166230_b	yamP1noX_166230_b.L	CAGTTTTCCCAGTCACGACAAAAGGTTGATGGTTCCCATTTCT	yamP1noX_166230_b.R	GTTTTATCAAAAGATCATTGGCCACACA	(TTTA)6	(TTTA)6	TTTA	162	188	162-188	Polymorphic													yamP1noX_166230_b.L	CAGTTTTCCCAGTCACGACAAAAGGTTGATGGTTCCCATTTCT		yamP1noX_166230_b.R	GTTTTATCAAAAGATCATTGGCCACACA			yam_parent2_contig_31349_b	CGAGC	5	20	(CGAGC)	4	(CGAGC)4			yam_parent2_contig_31349_b	(CGAGC)4		yam_parent2_contig_31349_b	CGAGC					yamP1noX_34024_b
yam_parent1_contig_83300_a	yamP1noX_83300_a.L	CAGTTTTCCCAGTCACGACGACACTTCCTAAGAAGGGCTACACA	yamP1noX_83300_a.R	GTTTGTTCTTGATGTCTGCTGCGAATTA	(CA)12	(CA)12	CA	139	166	139-166	Polymorphic													yamP1noX_83300_a.L	CAGTTTTCCCAGTCACGACGACACTTCCTAAGAAGGGCTACACA		yamP1noX_83300_a.R	GTTTGTTCTTGATGTCTGCTGCGAATTA			yam_parent2_contig_332739_a	GCACAA	6	24	(GCACAA)	4	(GCACAA)4			yam_parent2_contig_332739_a	(GCACAA)4		yam_parent2_contig_332739_a	GCACAA					yamP1noX_341214_a
yam_parent1_contig_128779_a	yamP1noX_128779_a.L	CAGTTTTCCCAGTCACGACTCCATGTGACCAATGTTTTCTTGT	yamP1noX_128779_a.R	GTTTCGTGTGATGCGTCTCTTTAATTTTT	(TTTA)6	(TTTA)6	TTTA	177	181	177-181	Polymorphic													yamP1noX_128779_a.L	CAGTTTTCCCAGTCACGACTCCATGTGACCAATGTTTTCTTGT		yamP1noX_128779_a.R	GTTTCGTGTGATGCGTCTCTTTAATTTTT			yam_parent2_contig_332739_b	CA	2	24	(CA)	12	(CA)12			yam_parent2_contig_332739_b	(CA)12		yam_parent2_contig_332739_b	CA					yamP1noX_35881_b
yam_parent1_contig_388053_a	yamP1noX_388053_a.L	CAGTTTTCCCAGTCACGACTCATGACTCTTGCTCACTCTACAATAAA	yamP1noX_388053_a.R	GTTTTGAAACATGGGAGTTTATCTCATCA	(CAAAC)5	(CAAAC)5	CAAAC	175	180	175-180	Polymorphic													yamP1noX_388053_a.L	CAGTTTTCCCAGTCACGACTCATGACTCTTGCTCACTCTACAATAAA		yamP1noX_388053_a.R	GTTTTGAAACATGGGAGTTTATCTCATCA			yam_parent2_contig_36896_a	AT	2	20	(AT)	10	(AT)10			yam_parent2_contig_36896_a	(AT)10		yam_parent2_contig_36896_a	AT					yamP1noX_367166_a
yam_parent1_contig_120399_a	yamP1noX_120399_a.L	CAGTTTTCCCAGTCACGACTCAAGCTAGCAATTGGTGTTAGAGT	yamP1noX_120399_a.R	GTTTCATCCTCAAGATGCTCCTTTAAGT	(TG)15	(TG)15	TG	145	187	145-187	Polymorphic													yamP1noX_120399_a.L	CAGTTTTCCCAGTCACGACTCAAGCTAGCAATTGGTGTTAGAGT		yamP1noX_120399_a.R	GTTTCATCCTCAAGATGCTCCTTTAAGT			yam_parent2_contig_36896_b	AAGAAC	6	24	(AAGAAC)	4	(AAGAAC)4			yam_parent2_contig_36896_b	(AAGAAC)4		yam_parent2_contig_36896_b	AAGAAC					yamP1noX_382053_a
yam_parent1_contig_367166_a	yamP1noX_367166_a.L	CAGTTTTCCCAGTCACGACCCAATTGCACTTCTTTGACAAATTC	yamP1noX_367166_a.R	GTTTTGTTGTTTGAATGGTGAAATTGGTAT	(TTTA)7	(TTTA)7	TTTA	209	227	209-227	Polymorphic													yamP1noX_367166_a.L	CAGTTTTCCCAGTCACGACCCAATTGCACTTCTTTGACAAATTC		yamP1noX_367166_a.R	GTTTTGTTGTTTGAATGGTGAAATTGGTAT			yam_parent2_contig_374217_b	AAG	3	21	(AAG)	7	(AAG)7			yam_parent2_contig_374217_b	(AAG)7		yam_parent2_contig_374217_b	AAG					yamP1noX_388053_a
yam_parent1_contig_142702_a	yamP1noX_142702_a.L	CAGTTTTCCCAGTCACGACAAATTGATTTTTGGTAGTGTTGTTCAAA	yamP1noX_142702_a.R	GTTTTGCTTACAATACATCATAAGGTTTGCTT	(AAAT)5	(AAAT)5	AAAT	176	180	176-180	Polymorphic													yamP1noX_142702_a.L	CAGTTTTCCCAGTCACGACAAATTGATTTTTGGTAGTGTTGTTCAAA		yamP1noX_142702_a.R	GTTTTGCTTACAATACATCATAAGGTTTGCTT			yam_parent2_contig_374217_c	TTTA	4	24	(TTTA)	6	(TTTA)6			yam_parent2_contig_374217_c	(TTTA)6		yam_parent2_contig_374217_c	TTTA					yamP1noX_38877_a
yam_parent1_contig_95092_a	yamP1noX_95092_a.L	CAGTTTTCCCAGTCACGACAAAATCGATACAGGCCTAACTCCC	yamP1noX_95092_a.R	GTTTTAAGAGGCCAAAGAAAGACGGAAT	(TTAT)6	(TTAT)6	TTAT	172	179	172-179	Polymorphic													yamP1noX_95092_a.L	CAGTTTTCCCAGTCACGACAAAATCGATACAGGCCTAACTCCC		yamP1noX_95092_a.R	GTTTTAAGAGGCCAAAGAAAGACGGAAT			yam_parent2_contig_37468_a	ATA	3	24	(ATA)	8	(ATA)8			yam_parent2_contig_37468_a	(ATA)8		yam_parent2_contig_37468_a	ATA					yamP1noX_433316_a
yam_parent1_contig_179508_a	yamP1noX_179508_a.L	CAGTTTTCCCAGTCACGACTTTTCCTTCCTTCCTTAGCCTTTG	yamP1noX_179508_a.R	GTTTCATCACCAAACATTGCAAAGAGAG	(TC)10	(TC)10	TC	182	241	182-241	Polymorphic													yamP1noX_179508_a.L	CAGTTTTCCCAGTCACGACTTTTCCTTCCTTCCTTAGCCTTTG		yamP1noX_179508_a.R	GTTTCATCACCAAACATTGCAAAGAGAG			yam_parent2_contig_37468_b	AAG	3	30	(AAG)	10	(AAG)10			yam_parent2_contig_37468_b	(AAG)10		yam_parent2_contig_37468_b	AAG					yamP1noX_44048_a
yam_parent1_contig_716558_a	yamP1noX_716558_a.L	CAGTTTTCCCAGTCACGACACAGATAATATGCTTGGTTTGCATCT	yamP1noX_716558_a.R	GTTTTTCTGGTTGGATTACCTATTTGGG	(TAA)8	(TAA)8	TAA	104	128	104-128	Polymorphic													yamP1noX_716558_a.L	CAGTTTTCCCAGTCACGACACAGATAATATGCTTGGTTTGCATCT		yamP1noX_716558_a.R	GTTTTTCTGGTTGGATTACCTATTTGGG			yam_parent2_contig_38317_a	AAG	3	30	(AAG)	10	(AAG)10			yam_parent2_contig_38317_a	(AAG)10		yam_parent2_contig_38317_a	AAG					yamP1noX_451756_a
yam_parent1_contig_101477_a	yamP1noX_101477_a.L	CAGTTTTCCCAGTCACGACTTTGGTAGTTGGCCTTCTAATGGA	yamP1noX_101477_a.R	GTTTCAATTAGATGGTTTTGGCATGGAT	(TA)10	(TA)10	TA	173	173	173-173	Monomorphic													yamP1noX_101477_a.L	CAGTTTTCCCAGTCACGACTTTGGTAGTTGGCCTTCTAATGGA		yamP1noX_101477_a.R	GTTTCAATTAGATGGTTTTGGCATGGAT			yam_parent2_contig_38317_b	TGAA	4	28	(TGAA)	7	(TGAA)7			yam_parent2_contig_38317_b	(TGAA)7		yam_parent2_contig_38317_b	TGAA					yamP1noX_452287_a
yam_parent1_contig_76053_a	yamP1noX_76053_a.L	CAGTTTTCCCAGTCACGACATCTCATGACATCATCAATTCCGA	yamP1noX_76053_a.R	GTTTATTCAGCCCTGTTGTCCTTGAATA	(TA)10	(TA)10	TA	180	185	180-185	Polymorphic													yamP1noX_76053_a.L	CAGTTTTCCCAGTCACGACATCTCATGACATCATCAATTCCGA		yamP1noX_76053_a.R	GTTTATTCAGCCCTGTTGTCCTTGAATA			yam_parent2_contig_41617_a	TC	2	24	(TC)	12	(TC)12			yam_parent2_contig_41617_a	(TC)12		yam_parent2_contig_41617_a	TC					yamP1noX_467163_a
yam_parent1_contig_119325_a	yamP1noX_119325_a.L	CAGTTTTCCCAGTCACGACCCCTATGACATGTGTCTTCTGGAC	yamP1noX_119325_a.R	GTTTAAAACTCAACCAACCTTTCCTTTTT	(TC)10	(TC)10	TC	137	149	137-149	Polymorphic													yamP1noX_119325_a.L	CAGTTTTCCCAGTCACGACCCCTATGACATGTGTCTTCTGGAC		yamP1noX_119325_a.R	GTTTAAAACTCAACCAACCTTTCCTTTTT			yam_parent2_contig_41617_b	AAT	3	30	(AAT)	10	(AAT)10			yam_parent2_contig_41617_b	(AAT)10		yam_parent2_contig_41617_b	AAT					yamP1noX_484430_a
yam_parent1_contig_196766_a	yamP1noX_196766_a.L	CAGTTTTCCCAGTCACGACGTGCAAGAGCTAACCCAAAAGAGA	yamP1noX_196766_a.R	GTTTAATCACCATAAATAACAGCACCGC	(TAA)10	(TAA)10	TAA	123	123	123-123	Monomorphic													yamP1noX_196766_a.L	CAGTTTTCCCAGTCACGACGTGCAAGAGCTAACCCAAAAGAGA		yamP1noX_196766_a.R	GTTTAATCACCATAAATAACAGCACCGC			yam_parent2_contig_42631_a	ATAAAA	6	24	(ATAAAA)	4	(ATAAAA)4			yam_parent2_contig_42631_a	(ATAAAA)4		yam_parent2_contig_42631_a	ATAAAA					yamP1noX_513721_a
yam_parent1_contig_52169_a	yamP1noX_52169_a.L	CAGTTTTCCCAGTCACGACCCAAGGTAAAGGTTGAACAGATCG	yamP1noX_52169_a.R	GTTTACACAAAGACTTGGGGAAGAACTG	(CT)15	(CT)15	CT	171	171	171-171	Monomorphic													yamP1noX_52169_a.L	CAGTTTTCCCAGTCACGACCCAAGGTAAAGGTTGAACAGATCG		yamP1noX_52169_a.R	GTTTACACAAAGACTTGGGGAAGAACTG			yam_parent2_contig_42631_b	AG	2	32	(AG)	16	(AG)16			yam_parent2_contig_42631_b	(AG)16		yam_parent2_contig_42631_b	AG					yamP1noX_51843_a
yam_parent1_contig_110878_a	yamP1noX_110878_a.L	CAGTTTTCCCAGTCACGACCCTCTCGGTATGCATATCTCTTTGA	yamP1noX_110878_a.R	GTTTTGCTTTTGCATAGGGATTGTTTTT	(AAAT)6	(AAAT)6	AAAT	211	215	211-215	Polymorphic													yamP1noX_110878_a.L	CAGTTTTCCCAGTCACGACCCTCTCGGTATGCATATCTCTTTGA		yamP1noX_110878_a.R	GTTTTGCTTTTGCATAGGGATTGTTTTT			yam_parent2_contig_46196_b	ACC	3	30	(ACC)	10	(ACC)10			yam_parent2_contig_46196_b	(ACC)10		yam_parent2_contig_46196_b	ACC					yamP1noX_52169_a
yam_parent1_contig_215963_a	yamP1noX_215963_a.L	CAGTTTTCCCAGTCACGACCAAGCAGATTGGTGAATTTGGAG	yamP1noX_215963_a.R	GTTTAACTCCATTCCAGTCTCAAACCAA	(TG)10	(TG)10	TG	168	168	168-168	Monomorphic													yamP1noX_215963_a.L	CAGTTTTCCCAGTCACGACCAAGCAGATTGGTGAATTTGGAG		yamP1noX_215963_a.R	GTTTAACTCCATTCCAGTCTCAAACCAA			yam_parent2_contig_46196_c	TTA	3	36	(TTA)	12	(TTA)12			yam_parent2_contig_46196_c	(TTA)12		yam_parent2_contig_46196_c	TTA					yamP1noX_549364_a
yam_parent1_contig_484430_a	yamP1noX_484430_a.L	CAGTTTTCCCAGTCACGACTCTCAATATTTGTTGAAATGAGTGGGT	yamP1noX_484430_a.R	GTTTTCTTGGAATTTCTCATTACCGCAT	(ATT)10	(ATT)10	ATT	228	251	228-251	Polymorphic													yamP1noX_484430_a.L	CAGTTTTCCCAGTCACGACTCTCAATATTTGTTGAAATGAGTGGGT		yamP1noX_484430_a.R	GTTTTCTTGGAATTTCTCATTACCGCAT			yam_parent2_contig_469460_a	AAATA	5	20	(AAATA)	4	(AAATA)4			yam_parent2_contig_469460_a	(AAATA)4		yam_parent2_contig_469460_a	AAATA					yamP1noX_570641_a
yam_parent1_contig_157974_a	yamP1noX_157974_a.L	CAGTTTTCCCAGTCACGACCATTTAATCCGCGCATTCTTAGTC	yamP1noX_157974_a.R	GTTTCATTAATTTTGCCATATCACCGCT	(TTA)10	(TTA)10	TTA	223	243	223-243	Polymorphic													yamP1noX_157974_a.L	CAGTTTTCCCAGTCACGACCATTTAATCCGCGCATTCTTAGTC		yamP1noX_157974_a.R	GTTTCATTAATTTTGCCATATCACCGCT			yam_parent2_contig_469460_b	ATC	3	21	(ATC)	7	(ATC)7			yam_parent2_contig_469460_b	(ATC)7		yam_parent2_contig_469460_b	ATC					yamP1noX_62150_a
yam_parent1_contig_202215_a	yamP1noX_202215_a.L	CAGTTTTCCCAGTCACGACATATACAAACCCAACTTTGCGTGC	yamP1noX_202215_a.R	GTTTTACACCTGCAAAACGCCCTTATTA	(ATA)10	(ATA)10	ATA	95	104	95-104	Polymorphic													yamP1noX_202215_a.L	CAGTTTTCCCAGTCACGACATATACAAACCCAACTTTGCGTGC		yamP1noX_202215_a.R	GTTTTACACCTGCAAAACGCCCTTATTA			yam_parent2_contig_49188_a	AT	2	20	(AT)	10	(AT)10			yam_parent2_contig_49188_a	(AT)10		yam_parent2_contig_49188_a	AT					yamP1noX_64474_a
yam_parent1_contig_279158_a	yamP1noX_279158_a.L	CAGTTTTCCCAGTCACGACACTTTTCAGTTTCCCCCTTGATTT	yamP1noX_279158_a.R	GTTTTTCTTGATTTCCACAAAAATATTCCA	(AAT)10	(AAT)10	AAT	166	175	166-175	Polymorphic													yamP1noX_279158_a.L	CAGTTTTCCCAGTCACGACACTTTTCAGTTTCCCCCTTGATTT		yamP1noX_279158_a.R	GTTTTTCTTGATTTCCACAAAAATATTCCA			yam_parent2_contig_49188_c	GA	2	24	(GA)	12	(GA)12			yam_parent2_contig_49188_c	(GA)12		yam_parent2_contig_49188_c	GA					yamP1noX_655713_a
yam_parent1_contig_115307_a	yamP1noX_115307_a.L	CAGTTTTCCCAGTCACGACTTATTTCTCATCGTGCATTTCTGC	yamP1noX_115307_a.R	GTTTACCCAGAGATTTGATTTTGGACCT	(AT)10	(AT)10	AT	154	158	154-158	Polymorphic													yamP1noX_115307_a.L	CAGTTTTCCCAGTCACGACTTATTTCTCATCGTGCATTTCTGC		yamP1noX_115307_a.R	GTTTACCCAGAGATTTGATTTTGGACCT			yam_parent2_contig_4999_a	AAAT	4	24	(AAAT)	6	(AAAT)6			yam_parent2_contig_4999_a	(AAAT)6		yam_parent2_contig_4999_a	AAAT					yamP1noX_65955_b
yam_parent1_contig_549364_a	yamP1noX_549364_a.L	CAGTTTTCCCAGTCACGACTGGTATGAAGGTCAACTATCATGTCATT	yamP1noX_549364_a.R	GTTTTGGGATTTTGACAAGTTAAAAAGGA	(TCT)10	(TCT)10	TCT	163	173	163-173	Polymorphic													yamP1noX_549364_a.L	CAGTTTTCCCAGTCACGACTGGTATGAAGGTCAACTATCATGTCATT		yamP1noX_549364_a.R	GTTTTGGGATTTTGACAAGTTAAAAAGGA			yam_parent2_contig_4999_b	GTTT	4	24	(GTTT)	6	(GTTT)6			yam_parent2_contig_4999_b	(GTTT)6		yam_parent2_contig_4999_b	GTTT					yamP1noX_662438_a
yam_parent1_contig_284848_a	yamP1noX_284848_a.L	CAGTTTTCCCAGTCACGACTGGTGAATAATGAATCACAGATCATACC	yamP1noX_284848_a.R	GTTTAACCCTCGTGAACCCTCACTTTAT	(TTAT)5	(TTAT)5	TTAT	162	174	162-174	Polymorphic													yamP1noX_284848_a.L	CAGTTTTCCCAGTCACGACTGGTGAATAATGAATCACAGATCATACC		yamP1noX_284848_a.R	GTTTAACCCTCGTGAACCCTCACTTTAT			yam_parent2_contig_51198_a	ATTTG	5	25	(ATTTG)	5	(ATTTG)5			yam_parent2_contig_51198_a	(ATTTG)5		yam_parent2_contig_51198_a	ATTTG					yamP1noX_716558_a
yam_parent1_contig_115905_a	yamP1noX_115905_a.L	CAGTTTTCCCAGTCACGACTGATATTAGAGAAGCCATTTTGGCA	yamP1noX_115905_a.R	GTTTTGGGTTTGTACCCTCATTAATTTGA	(TA)12	(TA)12	TA	125	139	125-139	Polymorphic													yamP1noX_115905_a.L	CAGTTTTCCCAGTCACGACTGATATTAGAGAAGCCATTTTGGCA		yamP1noX_115905_a.R	GTTTTGGGTTTGTACCCTCATTAATTTGA			yam_parent2_contig_51198_b	GAG	3	24	(GAG)	8	(GAG)8			yam_parent2_contig_51198_b	(GAG)8		yam_parent2_contig_51198_b	GAG					yamP1noX_758047_a
yam_parent1_contig_213474_a	yamP1noX_213474_a.L	CAGTTTTCCCAGTCACGACTTAGCATTGCCAGCTTAACAAGAA	yamP1noX_213474_a.R	GTTTCACCATAAATATGCCAGTCACCAA	(CT)12	(CT)12	CT	179	185	179-185	Polymorphic													yamP1noX_213474_a.L	CAGTTTTCCCAGTCACGACTTAGCATTGCCAGCTTAACAAGAA		yamP1noX_213474_a.R	GTTTCACCATAAATATGCCAGTCACCAA			yam_parent2_contig_51631_a	ATTT	4	20	(ATTT)	5	(ATTT)5			yam_parent2_contig_51631_a	(ATTT)5		yam_parent2_contig_51631_a	ATTT					yamP1noX_76050_a
yam_parent1_contig_201587_a	yamP1noX_201587_a.L	CAGTTTTCCCAGTCACGACAGCAATTAGTGCATATTCGTACATGTTT	yamP1noX_201587_a.R	GTTTTTGCTGTTTCAGTTGCATCTTCAT	(AAT)7	(AAT)7	AAT	150	150	150-150	Monomorphic													yamP1noX_201587_a.L	CAGTTTTCCCAGTCACGACAGCAATTAGTGCATATTCGTACATGTTT		yamP1noX_201587_a.R	GTTTTTGCTGTTTCAGTTGCATCTTCAT			yam_parent2_contig_51631_c	GAG	3	24	(GAG)	8	(GAG)8			yam_parent2_contig_51631_c	(GAG)8		yam_parent2_contig_51631_c	GAG					yamP1noX_76053_a
yam_parent1_contig_337271_a	yamP1noX_337271_a.L	CAGTTTTCCCAGTCACGACCATAATAAACCCCAGTGACGAAAAA	yamP1noX_337271_a.R	GTTTAAAATTACAATTCTATCACCACACACG	(ATTT)5	(ATTT)5	ATTT	173	182	173-182	Polymorphic													yamP1noX_337271_a.L	CAGTTTTCCCAGTCACGACCATAATAAACCCCAGTGACGAAAAA		yamP1noX_337271_a.R	GTTTAAAATTACAATTCTATCACCACACACG			yam_parent2_contig_51631_d	TTTA	4	20	(TTTA)	5	(TTTA)5			yam_parent2_contig_51631_d	(TTTA)5		yam_parent2_contig_51631_d	TTTA					yamP1noX_77119_a
yam_parent1_contig_139630_a	yamP1noX_139630_a.L	CAGTTTTCCCAGTCACGACCGCATGAATGATAAAATTTAAGGGA	yamP1noX_139630_a.R	GTTTTTTTGCTTTTGATGGTATTTCCTCT	(AAAATA)4	(AAAATA)4	AAAATA	178	191	178-191	Polymorphic													yamP1noX_139630_a.L	CAGTTTTCCCAGTCACGACCGCATGAATGATAAAATTTAAGGGA		yamP1noX_139630_a.R	GTTTTTTTGCTTTTGATGGTATTTCCTCT			yam_parent2_contig_51631_g	AT	2	20	(AT)	10	(AT)10			yam_parent2_contig_51631_g	(AT)10		yam_parent2_contig_51631_g	AT					yamP1noX_82822_a
yam_parent1_contig_513721_a	yamP1noX_513721_a.L	CAGTTTTCCCAGTCACGACTTACTCTGCTTTTGGCATAGAGGG	yamP1noX_513721_a.R	GTTTATAATTTCGCATCATCAGGCACTT	(TTTA)6	(TTTA)6	TTTA	130	143	130-143	Polymorphic													yamP1noX_513721_a.L	CAGTTTTCCCAGTCACGACTTACTCTGCTTTTGGCATAGAGGG		yamP1noX_513721_a.R	GTTTATAATTTCGCATCATCAGGCACTT			yam_parent2_contig_63443_a	TA	2	20	(TA)	10	(TA)10			yam_parent2_contig_63443_a	(TA)10		yam_parent2_contig_63443_a	TA					yamP1noX_83300_a
yam_parent1_contig_305388_a	yamP1noX_305388_a.L	CAGTTTTCCCAGTCACGACTTCATGCATTAAAATCACAAAATCA	yamP1noX_305388_a.R	GTTTTGTTGTGTTAAAGTGGAAATTGACC	(ATAA)5	(ATAA)5	ATAA	133	137	133-137	Polymorphic													yamP1noX_305388_a.L	CAGTTTTCCCAGTCACGACTTCATGCATTAAAATCACAAAATCA		yamP1noX_305388_a.R	GTTTTGTTGTGTTAAAGTGGAAATTGACC			yam_parent2_contig_63443_b	TTAA	4	20	(TTAA)	5	(TTAA)5			yam_parent2_contig_63443_b	(TTAA)5		yam_parent2_contig_63443_b	TTAA					yamP1noX_87085_a
yam_parent1_contig_267936_a	yamP1noX_267936_a.L	CAGTTTTCCCAGTCACGACAGAAACCCCTTCACTCATCTCTGA	yamP1noX_267936_a.R	GTTTCATCTTTGCATTTGATTGGTTTGA	(GA)10	(GA)10	GA	168	172	168-172	Polymorphic													yamP1noX_267936_a.L	CAGTTTTCCCAGTCACGACAGAAACCCCTTCACTCATCTCTGA		yamP1noX_267936_a.R	GTTTCATCTTTGCATTTGATTGGTTTGA			yam_parent2_contig_63443_c	TTTA	4	28	(TTTA)	7	(TTTA)7			yam_parent2_contig_63443_c	(TTTA)7		yam_parent2_contig_63443_c	TTTA					yamP1noX_95092_a
yam_parent1_contig_115905_a	yamP1noX_115905_a.L	CAGTTTTCCCAGTCACGACTGATATTAGAGAAGCCATTTTGGCA	yamP1noX_115905_a.R	GTTTTGGGTTTGTACCCTCATTAATTTGA	(TA)12	(TA)12	TA	125	139	125-139	Polymorphic													yamP1noX_115905_a.L	CAGTTTTCCCAGTCACGACTGATATTAGAGAAGCCATTTTGGCA		yamP1noX_115905_a.R	GTTTTGGGTTTGTACCCTCATTAATTTGA			yam_parent2_contig_656668_a	TTCT	4	20	(TTCT)	5	(TTCT)5			yam_parent2_contig_656668_a	(TTCT)5		yam_parent2_contig_656668_a	TTCT					yamP1noX_97469_a
yam_parent2_contig_146812_a	yamP2goodX_146812_a.L	CAGTTTTCCCAGTCACGACCAGTCTCTCCTCTCAAGTCCCAAC	yamP2goodX_146812_a.R	GTTTTGGAGCTTCTTCTTCATCTTCTCC	(CA)15	(CA)15	CA	143	151	143-151	Polymorphic													yamP2goodX_146812_a.L	CAGTTTTCCCAGTCACGACCAGTCTCTCCTCTCAAGTCCCAAC		yamP2goodX_146812_a.R	GTTTTGGAGCTTCTTCTTCATCTTCTCC			yam_parent2_contig_656668_b	TA	2	20	(TA)	10	(TA)10			yam_parent2_contig_656668_b	(TA)10		yam_parent2_contig_656668_b	TA					yamP2goodX_101639_a
yam_parent2_contig_68973_a	yamP2goodX_68973_a.L	CAGTTTTCCCAGTCACGACTTTTTATCTCAAAATGTGCCCAATAAA	yamP2goodX_68973_a.R	GTTTCGAGTGCATTTCATGCATATTTGT	(ATTTT)4	(ATTTT)4	ATTTT	135	135	135-135	Monomorphic													yamP2goodX_68973_a.L	CAGTTTTCCCAGTCACGACTTTTTATCTCAAAATGTGCCCAATAAA		yamP2goodX_68973_a.R	GTTTCGAGTGCATTTCATGCATATTTGT			yam_parent2_contig_656668_c	AG	2	20	(AG)	10	(AG)10			yam_parent2_contig_656668_c	(AG)10		yam_parent2_contig_656668_c	AG					yamP2goodX_102274_a
yam_parent2_contig_65845_a	yamP2goodX_65845_a.L	CAGTTTTCCCAGTCACGACACAAATGTTTTGTTCACCTTTGTCA	yamP2goodX_65845_a.R	GTTTGAACACGATCATGGGAGAAAGAGTA	(AAT)8	(AAT)8	AAT	161	169	161-169	Polymorphic													yamP2goodX_65845_a.L	CAGTTTTCCCAGTCACGACACAAATGTTTTGTTCACCTTTGTCA		yamP2goodX_65845_a.R	GTTTGAACACGATCATGGGAGAAAGAGTA			yam_parent2_contig_65845_a	AAT	3	24	(AAT)	8	(AAT)8			yam_parent2_contig_65845_a	(AAT)8		yam_parent2_contig_65845_a	AAT					yamP2goodX_104988_a
yam_parent2_contig_51631_a	yamP2goodX_51631_a.L	CAGTTTTCCCAGTCACGACATGCAATAAACTTCCATATATCACTGAG	yamP2goodX_51631_a.R	GTTTATGCCTTCTGAAAGTTGGTATTTG	(ATTT)5	(ATTT)5	ATTT	108	108	108-108	Monomorphic													yamP2goodX_51631_a.L	CAGTTTTCCCAGTCACGACATGCAATAAACTTCCATATATCACTGAG		yamP2goodX_51631_a.R	GTTTATGCCTTCTGAAAGTTGGTATTTG			yam_parent2_contig_65845_b	TAT	3	24	(TAT)	8	(TAT)8			yam_parent2_contig_65845_b	(TAT)8		yam_parent2_contig_65845_b	TAT					yamP2goodX_105447_a
yam_parent2_contig_68555_a	yamP2goodX_68555_a.L	CAGTTTTCCCAGTCACGACGTATCGCCTTCCTACTGCATTCAT	yamP2goodX_68555_a.R	GTTTTCTGTCTGCATCTTCACTAGCACA	(TC)16	(TC)16	TC	134	148	134-148	Polymorphic													yamP2goodX_68555_a.L	CAGTTTTCCCAGTCACGACGTATCGCCTTCCTACTGCATTCAT		yamP2goodX_68555_a.R	GTTTTCTGTCTGCATCTTCACTAGCACA			yam_parent2_contig_65845_c	TGT	3	24	(TGT)	8	(TGT)8			yam_parent2_contig_65845_c	(TGT)8		yam_parent2_contig_65845_c	TGT					yamP2goodX_10650_a
yam_parent2_contig_95919_b	yamP2goodX_95919_b.L	CAGTTTTCCCAGTCACGACCCAACTTTGCCTTTTGAAATCTTCT	yamP2goodX_95919_b.R	GTTTCAACATCATTTGGGGATCTGAAATA	(AT)10	(AT)10	AT	182	198	182-198	Polymorphic													yamP2goodX_95919_b.L	CAGTTTTCCCAGTCACGACCCAACTTTGCCTTTTGAAATCTTCT		yamP2goodX_95919_b.R	GTTTCAACATCATTTGGGGATCTGAAATA			yam_parent2_contig_65845_d	AAAT	4	20	(AAAT)	5	(AAAT)5			yam_parent2_contig_65845_d	(AAAT)5		yam_parent2_contig_65845_d	AAAT					yamP2goodX_1075_a
yam_parent2_contig_204199_a	yamP2goodX_204199_a.L	CAGTTTTCCCAGTCACGACCATTTAACATGGAGCAACCCATTT	yamP2goodX_204199_a.R	GTTTAACCGAGTGATTTTGGCAGTATTC	(TTA)10	(TTA)10	TTA	124	163	124-163	Polymorphic													yamP2goodX_204199_a.L	CAGTTTTCCCAGTCACGACCATTTAACATGGAGCAACCCATTT		yamP2goodX_204199_a.R	GTTTAACCGAGTGATTTTGGCAGTATTC			yam_parent2_contig_68555_a	TC	2	32	(TC)	16	(TC)16			yam_parent2_contig_68555_a	(TC)16		yam_parent2_contig_68555_a	TC					yamP2goodX_110361_a
yam_parent2_contig_181675_a	yamP2goodX_181675_a.L	CAGTTTTCCCAGTCACGACCTCAATGCAGTATCGTTTTCGATG	yamP2goodX_181675_a.R	GTTTTGCCGATAAAGAAGGTAGATGACA	(GAATT)5	(GAATT)5	GAATT	170	175	170-175	Polymorphic													yamP2goodX_181675_a.L	CAGTTTTCCCAGTCACGACCTCAATGCAGTATCGTTTTCGATG		yamP2goodX_181675_a.R	GTTTTGCCGATAAAGAAGGTAGATGACA			yam_parent2_contig_68555_b	TTTA	4	24	(TTTA)	6	(TTTA)6			yam_parent2_contig_68555_b	(TTTA)6		yam_parent2_contig_68555_b	TTTA					yamP2goodX_114764_a
yam_parent2_contig_75846_a	yamP2goodX_75846_a.L	CAGTTTTCCCAGTCACGACTCAAACCCTCATTATTATGCATCTCA	yamP2goodX_75846_a.R	GTTTTTTTTAACGGTTTAGCCGCTCAT	(TTTA)5	(TTTA)5	TTTA	179	179	179-179	Monomorphic													yamP2goodX_75846_a.L	CAGTTTTCCCAGTCACGACTCAAACCCTCATTATTATGCATCTCA		yamP2goodX_75846_a.R	GTTTTTTTTAACGGTTTAGCCGCTCAT			yam_parent2_contig_68555_c	TTAA	4	20	(TTAA)	5	(TTAA)5			yam_parent2_contig_68555_c	(TTAA)5		yam_parent2_contig_68555_c	TTAA					yamP2goodX_116846_a
yam_parent2_contig_74751_a	yamP2goodX_74751_a.L	CAGTTTTCCCAGTCACGACCCGAGGAACCCTATGCAAAAA	yamP2goodX_74751_a.R	GTTTTGAATTTGCAGTGTGAGTTCCATT	(AG)10	(AG)10	AG	178	190	178-190	Polymorphic													yamP2goodX_74751_a.L	CAGTTTTCCCAGTCACGACCCGAGGAACCCTATGCAAAAA		yamP2goodX_74751_a.R	GTTTTGAATTTGCAGTGTGAGTTCCATT			yam_parent2_contig_68555_d	CTGC	4	24	(CTGC)	6	(CTGC)6			yam_parent2_contig_68555_d	(CTGC)6		yam_parent2_contig_68555_d	CTGC					yamP2goodX_121099_a
yam_parent2_contig_104988_a	yamP2goodX_104988_a.L	CAGTTTTCCCAGTCACGACTTCAATTTCATTTTGGGAACAACC	yamP2goodX_104988_a.R	GTTTCGATTTAACGCCCAGATCTATGAA	(TTA)7	(TTA)7	TTA	149	149	149-149	Monomorphic													yamP2goodX_104988_a.L	CAGTTTTCCCAGTCACGACTTCAATTTCATTTTGGGAACAACC		yamP2goodX_104988_a.R	GTTTCGATTTAACGCCCAGATCTATGAA			yam_parent2_contig_68973_a	ATTTT	5	20	(ATTTT)	4	(ATTTT)4			yam_parent2_contig_68973_a	(ATTTT)4		yam_parent2_contig_68973_a	ATTTT					yamP2goodX_122069_a
yam_parent2_contig_95745_a	yamP2goodX_95745_a.L	CAGTTTTCCCAGTCACGACATCAATGAACAGGTTCACCATCTG	yamP2goodX_95745_a.R	GTTTTTGTGAATGTTTGGTGATGGATCT	(AAGGG)4	(AAGGG)4	AAGGG	154	164	154-164	Polymorphic													yamP2goodX_95745_a.L	CAGTTTTCCCAGTCACGACATCAATGAACAGGTTCACCATCTG		yamP2goodX_95745_a.R	GTTTTTGTGAATGTTTGGTGATGGATCT			yam_parent2_contig_68973_b	TG	2	24	(TG)	12	(TG)12			yam_parent2_contig_68973_b	(TG)12		yam_parent2_contig_68973_b	TG					yamP2goodX_126730_a
yam_parent2_contig_74756_a	yamP2goodX_74756_a.L	CAGTTTTCCCAGTCACGACGACACTTCCTAAGAAGGGCTACACA	yamP2goodX_74756_a.R	GTTTGTTCTTGATGTCTGCTGCGAATTA	(CA)16	(CA)16	CA	139	166	139-166	Polymorphic													yamP2goodX_74756_a.L	CAGTTTTCCCAGTCACGACGACACTTCCTAAGAAGGGCTACACA		yamP2goodX_74756_a.R	GTTTGTTCTTGATGTCTGCTGCGAATTA			yam_parent2_contig_68973_c	TTTTTA	6	24	(TTTTTA)	4	(TTTTTA)4			yam_parent2_contig_68973_c	(TTTTTA)4		yam_parent2_contig_68973_c	TTTTTA					yamP2goodX_128354_a
yam_parent2_contig_4999_a	yamP2goodX_4999_a.L	CAGTTTTCCCAGTCACGACCGAGAGACTCTGATGCTTTGCTTT	yamP2goodX_4999_a.R	GTTTTCTCCTCATTTGGTTCGCATCTAT	(AAAT)6	(AAAT)6	AAAT	157	168	157-168	Polymorphic													yamP2goodX_4999_a.L	CAGTTTTCCCAGTCACGACCGAGAGACTCTGATGCTTTGCTTT		yamP2goodX_4999_a.R	GTTTTCTCCTCATTTGGTTCGCATCTAT			yam_parent2_contig_68973_d	TTAT	4	20	(TTAT)	5	(TTAT)5			yam_parent2_contig_68973_d	(TTAT)5		yam_parent2_contig_68973_d	TTAT					yamP2goodX_129379_a
yam_parent2_contig_105447_a	yamP2goodX_105447_a.L	CAGTTTTCCCAGTCACGACCTTACCAACCATTACCCTCCTCCT	yamP2goodX_105447_a.R	GTTTTGGAAATTTCTAGGGTTTCGATGA	(CT)10	(CT)10	CT	130	137	130-137	Polymorphic													yamP2goodX_105447_a.L	CAGTTTTCCCAGTCACGACCTTACCAACCATTACCCTCCTCCT		yamP2goodX_105447_a.R	GTTTTGGAAATTTCTAGGGTTTCGATGA			yam_parent2_contig_68973_e	TTTA	4	24	(TTTA)	6	(TTTA)6			yam_parent2_contig_68973_e	(TTTA)6		yam_parent2_contig_68973_e	TTTA					yamP2goodX_12958_b
yam_parent2_contig_41617_a	yamP2goodX_41617_a.L	CAGTTTTCCCAGTCACGACCGGGTAATCTTTTTAGGTGACTATCG	yamP2goodX_41617_a.R	GTTTTGGATAGGGATGAGATCCAGAGAG	(TC)12	(TC)12	TC	129	135	129-135	Polymorphic													yamP2goodX_41617_a.L	CAGTTTTCCCAGTCACGACCGGGTAATCTTTTTAGGTGACTATCG		yamP2goodX_41617_a.R	GTTTTGGATAGGGATGAGATCCAGAGAG			yam_parent2_contig_74751_a	AG	2	20	(AG)	10	(AG)10			yam_parent2_contig_74751_a	(AG)10		yam_parent2_contig_74751_a	AG					yamP2goodX_131091_a
yam_parent2_contig_37468_a	yamP2goodX_37468_a.L	CAGTTTTCCCAGTCACGACTGCTTTCCAGAAAACTCAACACAA	yamP2goodX_37468_a.R	GTTTAAGCAGGATATTCGTGGCTATTTG	(ATA)8	(ATA)8	ATA	178	193	178-193	Polymorphic													yamP2goodX_37468_a.L	CAGTTTTCCCAGTCACGACTGCTTTCCAGAAAACTCAACACAA		yamP2goodX_37468_a.R	GTTTAAGCAGGATATTCGTGGCTATTTG			yam_parent2_contig_74751_c	TAAT	4	20	(TAAT)	5	(TAAT)5			yam_parent2_contig_74751_c	(TAAT)5		yam_parent2_contig_74751_c	TAAT					yamP2goodX_131935_a
yam_parent2_contig_31349_a	yamP2goodX_31349_a.L	CAGTTTTCCCAGTCACGACAGCGTTCATTAAGTGCACAACATC	yamP2goodX_31349_a.R	GTTTCAGACTTTGCCCCAGAATTATCTT	(ATAA)5	(ATAA)5	ATAA	168	172	168-172	Polymorphic													yamP2goodX_31349_a.L	CAGTTTTCCCAGTCACGACAGCGTTCATTAAGTGCACAACATC		yamP2goodX_31349_a.R	GTTTCAGACTTTGCCCCAGAATTATCTT			yam_parent2_contig_74751_d	TA	2	20	(TA)	10	(TA)10			yam_parent2_contig_74751_d	(TA)10		yam_parent2_contig_74751_d	TA					yamP2goodX_14271_a
yam_parent2_contig_42631_a	yamP2goodX_42631_a.L	CAGTTTTCCCAGTCACGACTTTGTGATAGATATACCCATGGCATT	yamP2goodX_42631_a.R	GTTTTTGTAAGTAAGCTTGATAGCATTTTTGA	(ATAAAA)4	(ATAAAA)4	ATAAAA	130	131	130-131	Polymorphic													yamP2goodX_42631_a.L	CAGTTTTCCCAGTCACGACTTTGTGATAGATATACCCATGGCATT		yamP2goodX_42631_a.R	GTTTTTGTAAGTAAGCTTGATAGCATTTTTGA			yam_parent2_contig_74756_a	CA	2	32	(CA)	16	(CA)16			yam_parent2_contig_74756_a	(CA)16		yam_parent2_contig_74756_a	CA					yamP2goodX_14481_a
yam_parent2_contig_374217_b	yamP2goodX_374217_b.L	CAGTTTTCCCAGTCACGACAACACCATTGCCAAAGTTATTCCA	yamP2goodX_374217_b.R	GTTTGCTTGCCCATCTCCTTCTTTATCT	(AAG)7	(AAG)7	AAG	146	150	146-150	Polymorphic													yamP2goodX_374217_b.L	CAGTTTTCCCAGTCACGACAACACCATTGCCAAAGTTATTCCA		yamP2goodX_374217_b.R	GTTTGCTTGCCCATCTCCTTCTTTATCT			yam_parent2_contig_74756_b	AAG	3	30	(AAG)	10	(AAG)10			yam_parent2_contig_74756_b	(AAG)10		yam_parent2_contig_74756_b	AAG					yamP2goodX_14503_a
yam_parent2_contig_195783_a	yamP2goodX_195783_a.L	CAGTTTTCCCAGTCACGACGGTACCTTGGTCTCTTCCTTCTCA	yamP2goodX_195783_a.R	GTTTTTCAACACTTTGAGCATCATATCCA	(TG)12	(TG)12	TG	184	184	184-184	Monomorphic													yamP2goodX_195783_a.L	CAGTTTTCCCAGTCACGACGGTACCTTGGTCTCTTCCTTCTCA		yamP2goodX_195783_a.R	GTTTTTCAACACTTTGAGCATCATATCCA			yam_parent2_contig_75846_a	TTTA	4	20	(TTTA)	5	(TTTA)5			yam_parent2_contig_75846_a	(TTTA)5		yam_parent2_contig_75846_a	TTTA					yamP2goodX_145539_a
yam_parent2_contig_239050_a	yamP2goodX_239050_a.L	CAGTTTTCCCAGTCACGACCAAAAACGACGTGAAAAGTAAGTGTT	yamP2goodX_239050_a.R	GTTTTCAGTGAATCTTAAGAAATCGCAATG	(TAAA)5	(TAAA)5	TAAA	124	124	124-124	Monomorphic													yamP2goodX_239050_a.L	CAGTTTTCCCAGTCACGACCAAAAACGACGTGAAAAGTAAGTGTT		yamP2goodX_239050_a.R	GTTTTCAGTGAATCTTAAGAAATCGCAATG			yam_parent2_contig_75846_b	TA	2	20	(TA)	10	(TA)10			yam_parent2_contig_75846_b	(TA)10		yam_parent2_contig_75846_b	TA					yamP2goodX_146812_a
yam_parent2_contig_164776_a	yamP2goodX_164776_a.L	CAGTTTTCCCAGTCACGACGACCTTGTTCTTGTTGTGATGGTG	yamP2goodX_164776_a.R	GTTTCACTTTCATTTCACTCCTTCCCAT	(AAG)7	(AAG)7	AAG	172	175	172-175	Polymorphic													yamP2goodX_164776_a.L	CAGTTTTCCCAGTCACGACGACCTTGTTCTTGTTGTGATGGTG		yamP2goodX_164776_a.R	GTTTCACTTTCATTTCACTCCTTCCCAT			yam_parent2_contig_75846_c	ACC	3	24	(ACC)	8	(ACC)8			yam_parent2_contig_75846_c	(ACC)8		yam_parent2_contig_75846_c	ACC					yamP2goodX_15124_b
yam_parent2_contig_30955_a	yamP2goodX_30955_a.L	CAGTTTTCCCAGTCACGACACCATTGAATCATACCCTCCCTTC	yamP2goodX_30955_a.R	GTTTGAAGAGGGTGATGGTGGTTTGTAG	(CTC)8	(CTC)8	CTC	123	132	123-132	Polymorphic													yamP2goodX_30955_a.L	CAGTTTTCCCAGTCACGACACCATTGAATCATACCCTCCCTTC		yamP2goodX_30955_a.R	GTTTGAAGAGGGTGATGGTGGTTTGTAG			yam_parent2_contig_84514_a	TAA	3	21	(TAA)	7	(TAA)7			yam_parent2_contig_84514_a	(TAA)7		yam_parent2_contig_84514_a	TAA					yamP2goodX_153462_a
yam_parent2_contig_46196_b	yamP2goodX_46196_b.L	CAGTTTTCCCAGTCACGACCTTTTAAATCTCCCTCCTCCCCTT	yamP2goodX_46196_b.R	GTTTTCAAGAACTTGACAGTGGTGGAAA	(ACC)10	(ACC)10	ACC	156	165	156-165	Polymorphic													yamP2goodX_46196_b.L	CAGTTTTCCCAGTCACGACCTTTTAAATCTCCCTCCTCCCCTT		yamP2goodX_46196_b.R	GTTTTCAAGAACTTGACAGTGGTGGAAA			yam_parent2_contig_84514_b	TTGCA	5	20	(TTGCA)	4	(TTGCA)4			yam_parent2_contig_84514_b	(TTGCA)4		yam_parent2_contig_84514_b	TTGCA					yamP2goodX_163416_a
yam_parent2_contig_126730_a	yamP2goodX_126730_a.L	CAGTTTTCCCAGTCACGACGAAAACAAAGCATTGATTCCCACT	yamP2goodX_126730_a.R	GTTTTTTTGGGAGAAGCTGAGTTGGTAG	(ACA)10	(ACA)10	ACA	158	170	158-170	Polymorphic													yamP2goodX_126730_a.L	CAGTTTTCCCAGTCACGACGAAAACAAAGCATTGATTCCCACT		yamP2goodX_126730_a.R	GTTTTTTTGGGAGAAGCTGAGTTGGTAG			yam_parent2_contig_95745_a	AAGGG	5	20	(AAGGG)	4	(AAGGG)4			yam_parent2_contig_95745_a	(AAGGG)4		yam_parent2_contig_95745_a	AAGGG					yamP2goodX_164776_a
yam_parent2_contig_114764_a	yamP2goodX_114764_a.L	CAGTTTTCCCAGTCACGACGCAACACCTTTGCACAACTGATTA	yamP2goodX_114764_a.R	GTTTAAACAAACCACACTGGAAACTTTGA	(TTAT)7	(TTAT)7	TTAT	124	128	124-128	Polymorphic													yamP2goodX_114764_a.L	CAGTTTTCCCAGTCACGACGCAACACCTTTGCACAACTGATTA		yamP2goodX_114764_a.R	GTTTAAACAAACCACACTGGAAACTTTGA			yam_parent2_contig_95745_b	AAT	3	21	(AAT)	7	(AAT)7			yam_parent2_contig_95745_b	(AAT)7		yam_parent2_contig_95745_b	AAT					yamP2goodX_166706_a
yam_parent2_contig_27982_a	yamP2goodX_27982_a.L	CAGTTTTCCCAGTCACGACCATGGGATTTTCTGCAAGATCAA	yamP2goodX_27982_a.R	GTTTTTGTCTTGAATTATCAATTTTTGCATGT	(GAT)7	(GAT)7	GAT	170	182	170-182	Polymorphic													yamP2goodX_27982_a.L	CAGTTTTCCCAGTCACGACCATGGGATTTTCTGCAAGATCAA		yamP2goodX_27982_a.R	GTTTTTGTCTTGAATTATCAATTTTTGCATGT			yam_parent2_contig_95745_c	TCTTT	5	20	(TCTTT)	4	(TCTTT)4			yam_parent2_contig_95745_c	(TCTTT)4		yam_parent2_contig_95745_c	TCTTT					yamP2goodX_166786_a
yam_parent2_contig_38317_a	yamP2goodX_38317_a.L	CAGTTTTCCCAGTCACGACCTCACCTCGGACTTGAAGAATCAT	yamP2goodX_38317_a.R	GTTTTGATTATTCCATCATCTTTTGCCC	(AAG)10	(AAG)10	AAG	110	125	110-125	Polymorphic													yamP2goodX_38317_a.L	CAGTTTTCCCAGTCACGACCTCACCTCGGACTTGAAGAATCAT		yamP2goodX_38317_a.R	GTTTTGATTATTCCATCATCTTTTGCCC			yam_parent2_contig_95919_b	AT	2	20	(AT)	10	(AT)10			yam_parent2_contig_95919_b	(AT)10		yam_parent2_contig_95919_b	AT					yamP2goodX_168581_a
yam_parent2_contig_168581_a	yamP2goodX_168581_a.L	CAGTTTTCCCAGTCACGACTAAGATAAGTATCCCAAGCAGCCA	yamP2goodX_168581_a.R	GTTTTTCCATTTCTTGAATTGTTGTTCTT	(AAC)8	(AAC)8	AAC	149	164	149-164	Polymorphic													yamP2goodX_168581_a.L	CAGTTTTCCCAGTCACGACTAAGATAAGTATCCCAAGCAGCCA		yamP2goodX_168581_a.R	GTTTTTCCATTTCTTGAATTGTTGTTCTT			yam_parent2_contig_95919_c	TACA	4	20	(TACA)	5	(TACA)5			yam_parent2_contig_95919_c	(TACA)5		yam_parent2_contig_95919_c	TACA					yamP2goodX_180206_a
yam_parent2_contig_51198_a	yamP2goodX_51198_a.L	CAGTTTTCCCAGTCACGACGGACCATTGCAACAATAATCACAC	yamP2goodX_51198_a.R	GTTTTGAAGAACATTGATTGGGTTAGGTT	(ATTTG)5	(ATTTG)5	ATTTG	168	168	168-168	Monomorphic													yamP2goodX_51198_a.L	CAGTTTTCCCAGTCACGACGGACCATTGCAACAATAATCACAC		yamP2goodX_51198_a.R	GTTTTGAAGAACATTGATTGGGTTAGGTT			yam_parent2_contig_95919_d	TCA	3	21	(TCA)	7	(TCA)7			yam_parent2_contig_95919_d	(TCA)7		yam_parent2_contig_95919_d	TCA					yamP2goodX_181675_a
yam_parent2_contig_1075_a	yamP2goodX_1075_a.L	CAGTTTTCCCAGTCACGACTGCACATACACCCATATTTCCATT	yamP2goodX_1075_a.R	GTTTTGGGAGATGAAATATGATTTAAAAAGAA	(ATTTT)5	(ATTTT)5	ATTTT	196	196	196-196	Monomorphic													yamP2goodX_1075_a.L	CAGTTTTCCCAGTCACGACTGCACATACACCCATATTTCCATT		yamP2goodX_1075_a.R	GTTTTGGGAGATGAAATATGATTTAAAAAGAA			yam_parent2_contig_96903_a	AATT	4	32	(AATT)	8	(AATT)8			yam_parent2_contig_96903_a	(AATT)8		yam_parent2_contig_96903_a	AATT					yamP2goodX_18307_a
yam_parent2_contig_166706_a	yamP2goodX_166706_a.L	CAGTTTTCCCAGTCACGACCCACCATTTCTCTCTGATTTGCTT	yamP2goodX_166706_a.R	GTTTAGGACACTAGTCCTGCTTCATTGG	(TC)12	(TC)12	TC	121	127	121-127	Polymorphic													yamP2goodX_166706_a.L	CAGTTTTCCCAGTCACGACCCACCATTTCTCTCTGATTTGCTT		yamP2goodX_166706_a.R	GTTTAGGACACTAGTCCTGCTTCATTGG			yam_parent2_contig_96903_b	AAT	3	21	(AAT)	7	(AAT)7			yam_parent2_contig_96903_b	(AAT)7		yam_parent2_contig_96903_b	AAT					yamP2goodX_191034_a
yam_parent2_contig_14271_a	yamP2goodX_14271_a.L	CAGTTTTCCCAGTCACGACAATTTGAATCCCAAAGAAATTCCA	yamP2goodX_14271_a.R	GTTTTTATCTGCACCGAACTCAAAAGTG	(AG)12	(AG)12	AG	170	180	170-180	Polymorphic													yamP2goodX_14271_a.L	CAGTTTTCCCAGTCACGACAATTTGAATCCCAAAGAAATTCCA		yamP2goodX_14271_a.R	GTTTTTATCTGCACCGAACTCAAAAGTG			yam_parent2_contig_96903_c	TATT	4	20	(TATT)	5	(TATT)5			yam_parent2_contig_96903_c	(TATT)5		yam_parent2_contig_96903_c	TATT					yamP2goodX_19537_a
yam_parent2_contig_36896_a	yamP2goodX_36896_a.L	CAGTTTTCCCAGTCACGACTATTATTTGGCAGGATTCAACCCA	yamP2goodX_36896_a.R	GTTTTGGCTTTCTAACAAGTTTGGAGGA	(AT)10	(AT)10	AT	173	176	173-176	Polymorphic													yamP2goodX_36896_a.L	CAGTTTTCCCAGTCACGACTATTATTTGGCAGGATTCAACCCA		yamP2goodX_36896_a.R	GTTTTGGCTTTCTAACAAGTTTGGAGGA			yam_parent2_contig_96903_d	AAC	3	30	(AAC)	10	(AAC)10			yam_parent2_contig_96903_d	(AAC)10		yam_parent2_contig_96903_d	AAC					yamP2goodX_195783_a
yam_parent2_contig_197966_a	yamP2goodX_197966_a.L	CAGTTTTCCCAGTCACGACGCTTTCCCTGGCTTCTAGTCTTTC	yamP2goodX_197966_a.R	GTTTCAGCGAACGCTCATCAGTAATC	(CTGG)7	(CTGG)7	CTGG	140	150	140-150	Polymorphic													yamP2goodX_197966_a.L	CAGTTTTCCCAGTCACGACGCTTTCCCTGGCTTCTAGTCTTTC		yamP2goodX_197966_a.R	GTTTCAGCGAACGCTCATCAGTAATC			yam_parent2_contig_96903_e	TGA	3	21	(TGA)	7	(TGA)7			yam_parent2_contig_96903_e	(TGA)7		yam_parent2_contig_96903_e	TGA					yamP2goodX_197966_a
yam_parent2_contig_49188_a	yamP2goodX_49188_a.L	CAGTTTTCCCAGTCACGACGCCCCTGAACCAAACCTTATTAAC	yamP2goodX_49188_a.R	GTTTTTATAGCTAGTGGACGGTGCATGA	(AT)10	(AT)10	AT	165	169	165-169	Polymorphic													yamP2goodX_49188_a.L	CAGTTTTCCCAGTCACGACGCCCCTGAACCAAACCTTATTAAC		yamP2goodX_49188_a.R	GTTTTTATAGCTAGTGGACGGTGCATGA			yam_parent1_contig_100045_a	TTTA	4	20	(TTTA)	5	(TTTA)5			yam_parent1_contig_100045_a	(TTTA)5		yam_parent1_contig_100045_a	TTTA					yamP2goodX_19838_a
yam_parent2_contig_43413_a	yamP2goodX_43413_a.L	CAGTTTTCCCAGTCACGACTTGGTATTCCAATTATGTAGTCTTGCAC	yamP2goodX_43413_a.R	GTTTTGAATTCCATTTATTGCGTTCTCTC	(TA)10	(TA)10	TA	101	101	101-101	Monomorphic													yamP2goodX_43413_a.L	CAGTTTTCCCAGTCACGACTTGGTATTCCAATTATGTAGTCTTGCAC		yamP2goodX_43413_a.R	GTTTTGAATTCCATTTATTGCGTTCTCTC			yam_parent1_contig_100107_a	TA	2	20	(TA)	10	(TA)10			yam_parent1_contig_100107_a	(TA)10		yam_parent1_contig_100107_a	TA					yamP2goodX_203204_a
yam_parent2_contig_163416_a	yamP2goodX_163416_a.L	CAGTTTTCCCAGTCACGACCTCTCGCATAGGTGGAAACAAAAA	yamP2goodX_163416_a.R	GTTTTGGTATAGGTGACCAACTTTTAACCATT	(AAG)7	(AAG)7	AAG	154	171	154-171	Polymorphic													yamP2goodX_163416_a.L	CAGTTTTCCCAGTCACGACCTCTCGCATAGGTGGAAACAAAAA		yamP2goodX_163416_a.R	GTTTTGGTATAGGTGACCAACTTTTAACCATT			yam_parent1_contig_10013_a	TAA	3	24	(TAA)	8	(TAA)8			yam_parent1_contig_10013_a	(TAA)8		yam_parent1_contig_10013_a	TAA					yamP2goodX_204199_a
yam_parent2_contig_335879_a	yamP2goodX_335879_a.L	CAGTTTTCCCAGTCACGACAATTTGAACACAAACCAATGATGC	yamP2goodX_335879_a.R	GTTTTGTCATGGTCTTTCATAGTCTTGGA	(AAAT)5	(AAAT)5	AAAT	157	165	157-165	Polymorphic													yamP2goodX_335879_a.L	CAGTTTTCCCAGTCACGACAATTTGAACACAAACCAATGATGC		yamP2goodX_335879_a.R	GTTTTGTCATGGTCTTTCATAGTCTTGGA			yam_parent1_contig_100162_a	TTC	3	24	(TTC)	8	(TTC)8			yam_parent1_contig_100162_a	(TTC)8		yam_parent1_contig_100162_a	TTC					yamP2goodX_21464_a
yam_parent2_contig_38757_a	yamP2goodX_38757_a.L	CAGTTTTCCCAGTCACGACAATCTCCACCCCCAACTACATTTT	yamP2goodX_38757_a.R	GTTTGGTGGTGATTAGGACGAAGAGATG	(CA)12	(CA)12	CA	102	186	102-186	Polymorphic													yamP2goodX_38757_a.L	CAGTTTTCCCAGTCACGACAATCTCCACCCCCAACTACATTTT		yamP2goodX_38757_a.R	GTTTGGTGGTGATTAGGACGAAGAGATG			yam_parent1_contig_100163_a	TCA	3	21	(TCA)	7	(TCA)7			yam_parent1_contig_100163_a	(TCA)7		yam_parent1_contig_100163_a	TCA					yamP2goodX_21480_a
yam_parent2_contig_131935_a	yamP2goodX_131935_a.L	CAGTTTTCCCAGTCACGACAAACATACAACTGCCTGCAAAAGA	yamP2goodX_131935_a.R	GTTTACAACACACTTTCCTTCCCATCAT	(AT)10	(AT)10	AT	174	194	174-194	Polymorphic													yamP2goodX_131935_a.L	CAGTTTTCCCAGTCACGACAAACATACAACTGCCTGCAAAAGA		yamP2goodX_131935_a.R	GTTTACAACACACTTTCCTTCCCATCAT			yam_parent1_contig_100178_a	TAATT	5	20	(TAATT)	4	(TAATT)4			yam_parent1_contig_100178_a	(TAATT)4		yam_parent1_contig_100178_a	TAATT					yamP2goodX_222545_a
yam_parent2_contig_129379_a	yamP2goodX_129379_a.L	CAGTTTTCCCAGTCACGACATATGCAGCCAGAACAATTATGCC	yamP2goodX_129379_a.R	GTTTTGGATATGTTTCCTCTAGGAATTTGG	(AAAT)5	(AAAT)5	AAAT	178	186	178-186	Polymorphic													yamP2goodX_129379_a.L	CAGTTTTCCCAGTCACGACATATGCAGCCAGAACAATTATGCC		yamP2goodX_129379_a.R	GTTTTGGATATGTTTCCTCTAGGAATTTGG			yam_parent1_contig_100178_b	TATG	4	20	(TATG)	5	(TATG)5			yam_parent1_contig_100178_b	(TATG)5		yam_parent1_contig_100178_b	TATG					yamP2goodX_22304_a
yam_parent2_contig_58448_a	yamP2goodX_58448_a.L	CAGTTTTCCCAGTCACGACAAGGATGTTGGAGAATGGAGTTTG	yamP2goodX_58448_a.R	GTTTCAGGGAGGATCCTGATTTAATGC	(AGA)8	(AGA)8	AGA	177	186	177-186	Polymorphic													yamP2goodX_58448_a.L	CAGTTTTCCCAGTCACGACAAGGATGTTGGAGAATGGAGTTTG		yamP2goodX_58448_a.R	GTTTCAGGGAGGATCCTGATTTAATGC			yam_parent1_contig_100212_a	TAA	3	21	(TAA)	7	(TAA)7			yam_parent1_contig_100212_a	(TAA)7		yam_parent1_contig_100212_a	TAA					yamP2goodX_239050_a
yam_parent2_contig_37586_a	yamP2goodX_37586_a.L	CAGTTTTCCCAGTCACGACCCATCCATTCTCTCCACAACATATC	yamP2goodX_37586_a.R	GTTTCAAATTGCAGGCCAGGTATTTATATT	(CA)12	(CA)12	CA	171	179	171-179	Polymorphic													yamP2goodX_37586_a.L	CAGTTTTCCCAGTCACGACCCATCCATTCTCTCCACAACATATC		yamP2goodX_37586_a.R	GTTTCAAATTGCAGGCCAGGTATTTATATT			yam_parent1_contig_100229_a	GGA	3	21	(GGA)	7	(GGA)7			yam_parent1_contig_100229_a	(GGA)7		yam_parent1_contig_100229_a	GGA					yamP2goodX_249145_a
yam_parent2_contig_166786_a	yamP2goodX_166786_a.L	CAGTTTTCCCAGTCACGACCCAACCATGTGACATCCACAATAA	yamP2goodX_166786_a.R	GTTTTTCCCAACTTGAAAGGTGACAAAT	(AAT)7	(AAT)7	AAT	179	181	179-181	Polymorphic													yamP2goodX_166786_a.L	CAGTTTTCCCAGTCACGACCCAACCATGTGACATCCACAATAA		yamP2goodX_166786_a.R	GTTTTTCCCAACTTGAAAGGTGACAAAT			yam_parent1_contig_100305_a	AAC	3	24	(AAC)	8	(AAC)8			yam_parent1_contig_100305_a	(AAC)8		yam_parent1_contig_100305_a	AAC					yamP2goodX_254428_a
yam_parent2_contig_10650_a	yamP2goodX_10650_a.L	CAGTTTTCCCAGTCACGACTCTATTTTAGTCCCCCATCATCCC	yamP2goodX_10650_a.R	GTTTCTCCATACTGATGTATTCTGGCCC	(CA)12	(CA)12	CA	135	141	135-141	Polymorphic													yamP2goodX_10650_a.L	CAGTTTTCCCAGTCACGACTCTATTTTAGTCCCCCATCATCCC		yamP2goodX_10650_a.R	GTTTCTCCATACTGATGTATTCTGGCCC			yam_parent1_contig_100323_a	TTAATT	6	24	(TTAATT)	4	(TTAATT)4			yam_parent1_contig_100323_a	(TTAATT)4		yam_parent1_contig_100323_a	TTAATT					yamP2goodX_25905_a
yam_parent2_contig_29190_a	yamP2goodX_29190_a.L	CAGTTTTCCCAGTCACGACCTCAAGCAAAACCTGACATCCATA	yamP2goodX_29190_a.R	GTTTTAACTAGCCCACAAACACAACCTG	(GACCCG)4	(GACCCG)4	GACCCG	171	177	171-177	Polymorphic													yamP2goodX_29190_a.L	CAGTTTTCCCAGTCACGACCTCAAGCAAAACCTGACATCCATA		yamP2goodX_29190_a.R	GTTTTAACTAGCCCACAAACACAACCTG			yam_parent1_contig_100323_b	TTA	3	24	(TTA)	8	(TTA)8			yam_parent1_contig_100323_b	(TTA)8		yam_parent1_contig_100323_b	TTA					yamP2goodX_261857_a
yam_parent2_contig_71872_a	yamP2goodX_71872_a.L	CAGTTTTCCCAGTCACGACCACCAATGCCATACTGGTACTGAA	yamP2goodX_71872_a.R	GTTTCAGATTGAAATGTCCAAGTCATGC	(TA)12	(TA)12	TA	128	134	128-134	Polymorphic													yamP2goodX_71872_a.L	CAGTTTTCCCAGTCACGACCACCAATGCCATACTGGTACTGAA		yamP2goodX_71872_a.R	GTTTCAGATTGAAATGTCCAAGTCATGC			yam_parent1_contig_100337_a	AGG	3	30	(AGG)	10	(AGG)10			yam_parent1_contig_100337_a	(AGG)10		yam_parent1_contig_100337_a	AGG					yamP2goodX_262634_a
yam_parent2_contig_22304_a	yamP2goodX_22304_a.L	CAGTTTTCCCAGTCACGACAAGTCGATACCACAGAGCGCAT	yamP2goodX_22304_a.R	GTTTCTCTTGCTTGCTTCTCCACTTCTC	(GGA)10	(GGA)10	GGA	164	170	164-170	Polymorphic													yamP2goodX_22304_a.L	CAGTTTTCCCAGTCACGACAAGTCGATACCACAGAGCGCAT		yamP2goodX_22304_a.R	GTTTCTCTTGCTTGCTTCTCCACTTCTC			yam_parent1_contig_100402_a	AAATA	5	20	(AAATA)	4	(AAATA)4			yam_parent1_contig_100402_a	(AAATA)4		yam_parent1_contig_100402_a	AAATA					yamP2goodX_27982_a
yam_parent2_contig_94589_a	yamP2goodX_94589_a.L	CAGTTTTCCCAGTCACGACGGAAGAACCAGATCTCAAGTTCCA	yamP2goodX_94589_a.R	GTTTGTTTCCCTTTCTTCGAAGTGGTTT	(AAAG)6	(AAAG)6	AAAG	162	167	162-167	Polymorphic													yamP2goodX_94589_a.L	CAGTTTTCCCAGTCACGACGGAAGAACCAGATCTCAAGTTCCA		yamP2goodX_94589_a.R	GTTTGTTTCCCTTTCTTCGAAGTGGTTT			yam_parent1_contig_10042_a	AAAC	4	20	(AAAC)	5	(AAAC)5			yam_parent1_contig_10042_a	(AAAC)5		yam_parent1_contig_10042_a	AAAC					yamP2goodX_283118_a
yam_parent2_contig_15124_b	yamP2goodX_15124_b.L	CAGTTTTCCCAGTCACGACTTGGGTTGAGTTTAATTGGAATGG	yamP2goodX_15124_b.R	GTTTGTCTTTAACTGTAGTGCAACTCCTTTCA	(TTA)8	(TTA)8	TTA	172	178	172-178	Polymorphic													yamP2goodX_15124_b.L	CAGTTTTCCCAGTCACGACTTGGGTTGAGTTTAATTGGAATGG		yamP2goodX_15124_b.R	GTTTGTCTTTAACTGTAGTGCAACTCCTTTCA			yam_parent1_contig_100451_a	TG	2	20	(TG)	10	(TG)10			yam_parent1_contig_100451_a	(TG)10		yam_parent1_contig_100451_a	TG					yamP2goodX_284440_a
yam_parent2_contig_101639_a	yamP2goodX_101639_a.L	CAGTTTTCCCAGTCACGACTAATGCACGAATCTGATCCTCCTT	yamP2goodX_101639_a.R	GTTTTGGGTTGTCATCAATCAAAACTTG	(TG)12	(TG)12	TG	171	179	171-179	Polymorphic													yamP2goodX_101639_a.L	CAGTTTTCCCAGTCACGACTAATGCACGAATCTGATCCTCCTT		yamP2goodX_101639_a.R	GTTTTGGGTTGTCATCAATCAAAACTTG			yam_parent1_contig_100454_a	TTTTA	5	20	(TTTTA)	4	(TTTTA)4			yam_parent1_contig_100454_a	(TTTTA)4		yam_parent1_contig_100454_a	TTTTA					yamP2goodX_29190_a
yam_parent2_contig_342566_a	yamP2goodX_342566_a.L	CAGTTTTCCCAGTCACGACAAGTGGCAATGTATGTTTGTGTGG	yamP2goodX_342566_a.R	GTTTCCCTCCCTTTCAAATACCCTTACA	(TG)12	(TG)12	TG	150	158	150-158	Polymorphic													yamP2goodX_342566_a.L	CAGTTTTCCCAGTCACGACAAGTGGCAATGTATGTTTGTGTGG		yamP2goodX_342566_a.R	GTTTCCCTCCCTTTCAAATACCCTTACA			yam_parent1_contig_100455_a	AAT	3	21	(AAT)	7	(AAT)7			yam_parent1_contig_100455_a	(AAT)7		yam_parent1_contig_100455_a	AAT					yamP2goodX_30955_a
yam_parent2_contig_14503_a	yamP2goodX_14503_a.L	CAGTTTTCCCAGTCACGACTACCATCACCACCTGCAACCTTAT	yamP2goodX_14503_a.R	GTTTTCAGTTGATTTGAACGACATCCAT	(AAG)7	(AAG)7	AAG	177	183	177-183	Polymorphic													yamP2goodX_14503_a.L	CAGTTTTCCCAGTCACGACTACCATCACCACCTGCAACCTTAT		yamP2goodX_14503_a.R	GTTTTCAGTTGATTTGAACGACATCCAT			yam_parent1_contig_100484_a	AAAG	4	20	(AAAG)	5	(AAAG)5			yam_parent1_contig_100484_a	(AAAG)5		yam_parent1_contig_100484_a	AAAG					yamP2goodX_311141_a
yam_parent2_contig_249145_a	yamP2goodX_249145_a.L	CAGTTTTCCCAGTCACGACGATCACACTTTTCTTCAAGGGCTG	yamP2goodX_249145_a.R	GTTTCAGAAAGACACATGCCCAGAATTT	(AT)12	(AT)12	AT	165	209	165-209	Polymorphic													yamP2goodX_249145_a.L	CAGTTTTCCCAGTCACGACGATCACACTTTTCTTCAAGGGCTG		yamP2goodX_249145_a.R	GTTTCAGAAAGACACATGCCCAGAATTT			yam_parent1_contig_100519_b	TA	2	20	(TA)	10	(TA)10			yam_parent1_contig_100519_b	(TA)10		yam_parent1_contig_100519_b	TA					yamP2goodX_31274_a
yam_parent2_contig_19537_a	yamP2goodX_19537_a.L	CAGTTTTCCCAGTCACGACTCAAAGATCCAGCATCAAAATCAA	yamP2goodX_19537_a.R	GTTTTACTCTCTCGATTGCTGTCCTGTG	(TC)16	(TC)16	TC	180	184	180-184	Polymorphic													yamP2goodX_19537_a.L	CAGTTTTCCCAGTCACGACTCAAAGATCCAGCATCAAAATCAA		yamP2goodX_19537_a.R	GTTTTACTCTCTCGATTGCTGTCCTGTG			yam_parent1_contig_100566_a	AAAT	4	20	(AAAT)	5	(AAAT)5			yam_parent1_contig_100566_a	(AAAT)5		yam_parent1_contig_100566_a	AAAT					yamP2goodX_31349_a
yam_parent2_contig_153462_a	yamP2goodX_153462_a.L	CAGTTTTCCCAGTCACGACCTTCTTCCTATTGCCAGAGTGAGC	yamP2goodX_153462_a.R	GTTTAGAAACAGCAGCAGATTCAACAGA	(GTT)8	(GTT)8	GTT	131	134	131-134	Polymorphic													yamP2goodX_153462_a.L	CAGTTTTCCCAGTCACGACCTTCTTCCTATTGCCAGAGTGAGC		yamP2goodX_153462_a.R	GTTTAGAAACAGCAGCAGATTCAACAGA			yam_parent1_contig_100615_a	ATTT	4	20	(ATTT)	5	(ATTT)5			yam_parent1_contig_100615_a	(ATTT)5		yam_parent1_contig_100615_a	ATTT					yamP2goodX_335879_a
yam_parent2_contig_284440_a	yamP2goodX_284440_a.L	CAGTTTTCCCAGTCACGACATCCTCCATCAGCCTCAGTATCAG	yamP2goodX_284440_a.R	GTTTTGGGAACCATAAGAAAATCCTCTG	(CT)10	(CT)10	CT	129	138	129-138	Polymorphic													yamP2goodX_284440_a.L	CAGTTTTCCCAGTCACGACATCCTCCATCAGCCTCAGTATCAG		yamP2goodX_284440_a.R	GTTTTGGGAACCATAAGAAAATCCTCTG			yam_parent1_contig_100615_c	TAAA	4	24	(TAAA)	6	(TAAA)6			yam_parent1_contig_100615_c	(TAAA)6		yam_parent1_contig_100615_c	TAAA					yamP2goodX_342566_a
yam_parent2_contig_31274_a	yamP2goodX_31274_a.L	CAGTTTTCCCAGTCACGACCCTGCAAGTGGTAGATTGTGATTCT	yamP2goodX_31274_a.R	GTTTGTGCCCTCTCTTTTATTTTGAATGA	(GAA)10	(GAA)10	GAA	171	191	171-191	Polymorphic													yamP2goodX_31274_a.L	CAGTTTTCCCAGTCACGACCCTGCAAGTGGTAGATTGTGATTCT		yamP2goodX_31274_a.R	GTTTGTGCCCTCTCTTTTATTTTGAATGA			yam_parent1_contig_100615_f	AATCA	5	20	(AATCA)	4	(AATCA)4			yam_parent1_contig_100615_f	(AATCA)4		yam_parent1_contig_100615_f	AATCA					yamP2goodX_36896_a
yam_parent2_contig_66689_a	yamP2goodX_66689_a.L	CAGTTTTCCCAGTCACGACGCTGCTTATCGAATTCAAATCCTC	yamP2goodX_66689_a.R	GTTTCATCAAGAACAACAACCCATTCTG	(TGT)8	(TGT)8	TGT	181	191	181-191	Polymorphic													yamP2goodX_66689_a.L	CAGTTTTCCCAGTCACGACGCTGCTTATCGAATTCAAATCCTC		yamP2goodX_66689_a.R	GTTTCATCAAGAACAACAACCCATTCTG			yam_parent1_contig_100650_a	TTAT	4	20	(TTAT)	5	(TTAT)5			yam_parent1_contig_100650_a	(TTAT)5		yam_parent1_contig_100650_a	TTAT					yamP2goodX_374217_b
yam_parent2_contig_128354_a	yamP2goodX_128354_a.L	CAGTTTTCCCAGTCACGACCCCGGTTCAACCCAATTTCT	yamP2goodX_128354_a.R	GTTTTTTTATAATAACGCATGAACACCAAAAA	(TGGTT)4	(TGGTT)4	TGGTT	175	175	175-175	Monomorphic													yamP2goodX_128354_a.L	CAGTTTTCCCAGTCACGACCCCGGTTCAACCCAATTTCT		yamP2goodX_128354_a.R	GTTTTTTTATAATAACGCATGAACACCAAAAA			yam_parent1_contig_100710_a	CT	2	30	(CT)	15	(CT)15			yam_parent1_contig_100710_a	(CT)15		yam_parent1_contig_100710_a	CT					yamP2goodX_37468_a
yam_parent2_contig_74938_a	yamP2goodX_74938_a.L	CAGTTTTCCCAGTCACGACTTTTCTGTGAATTGCTGCATCCTA	yamP2goodX_74938_a.R	GTTTATGAATACAACTGCACCGATAGGC	(AC)16	(AC)16	AC	161	261	161-261	Polymorphic													yamP2goodX_74938_a.L	CAGTTTTCCCAGTCACGACTTTTCTGTGAATTGCTGCATCCTA		yamP2goodX_74938_a.R	GTTTATGAATACAACTGCACCGATAGGC			yam_parent1_contig_100710_b	AGTT	4	20	(AGTT)	5	(AGTT)5			yam_parent1_contig_100710_b	(AGTT)5		yam_parent1_contig_100710_b	AGTT					yamP2goodX_37586_a
yam_parent2_contig_262634_a	yamP2goodX_262634_a.L	CAGTTTTCCCAGTCACGACGGAACAGGAGTAGGAGAGTAGCCC	yamP2goodX_262634_a.R	GTTTCTCATCTCCTTCCATAAAAACCCC	(GTG)8	(GTG)8	GTG	102	109	102-109	Polymorphic													yamP2goodX_262634_a.L	CAGTTTTCCCAGTCACGACGGAACAGGAGTAGGAGAGTAGCCC		yamP2goodX_262634_a.R	GTTTCTCATCTCCTTCCATAAAAACCCC			yam_parent1_contig_100712_a	TA	2	20	(TA)	10	(TA)10			yam_parent1_contig_100712_a	(TA)10		yam_parent1_contig_100712_a	TA					yamP2goodX_38317_a
yam_parent2_contig_55459_b	yamP2goodX_55459_b.L	CAGTTTTCCCAGTCACGACCGCTCTCTCAAATTTCTCCTGATT	yamP2goodX_55459_b.R	GTTTATATTCTGATGCCACTCAAGCACA	(ATTT)6	(ATTT)6	ATTT	168	173	168-173	Polymorphic													yamP2goodX_55459_b.L	CAGTTTTCCCAGTCACGACCGCTCTCTCAAATTTCTCCTGATT		yamP2goodX_55459_b.R	GTTTATATTCTGATGCCACTCAAGCACA			yam_parent1_contig_100752_b	TA	2	24	(TA)	12	(TA)12			yam_parent1_contig_100752_b	(TA)12		yam_parent1_contig_100752_b	TA					yamP2goodX_38757_a
yam_parent2_contig_71929_a	yamP2goodX_71929_a.L	CAGTTTTCCCAGTCACGACCTTCCACTTCTTTCAGCCATTGTT	yamP2goodX_71929_a.R	GTTTCATGCAAGGAAAGAAAGAGGTCAT	(TCT)7	(TCT)7	TCT	151	158	151-158	Polymorphic													yamP2goodX_71929_a.L	CAGTTTTCCCAGTCACGACCTTCCACTTCTTTCAGCCATTGTT		yamP2goodX_71929_a.R	GTTTCATGCAAGGAAAGAAAGAGGTCAT			yam_parent1_contig_100835_a	AT	2	20	(AT)	10	(AT)10			yam_parent1_contig_100835_a	(AT)10		yam_parent1_contig_100835_a	AT					yamP2goodX_390897_a
yam_parent2_contig_254428_a	yamP2goodX_254428_a.L	CAGTTTTCCCAGTCACGACGATCTTAAGCCAAACCTTCCCAGT	yamP2goodX_254428_a.R	GTTTTTTCAAAGGCCAGGTTTACAAATG	(TC)15	(TC)15	TC	122	122	122-122	Monomorphic													yamP2goodX_254428_a.L	CAGTTTTCCCAGTCACGACGATCTTAAGCCAAACCTTCCCAGT		yamP2goodX_254428_a.R	GTTTTTTCAAAGGCCAGGTTTACAAATG			yam_parent1_contig_100835_b	AAT	3	21	(AAT)	7	(AAT)7			yam_parent1_contig_100835_b	(AAT)7		yam_parent1_contig_100835_b	AAT					yamP2goodX_395278_a
yam_parent2_contig_110361_a	yamP2goodX_110361_a.L	CAGTTTTCCCAGTCACGACAAATGCTAAGAATGGCCCAAGAAT	yamP2goodX_110361_a.R	GTTTATGAAGATGAACAATGGAGTGGCT	(ATC)8	(ATC)8	ATC	137	141	137-141	Polymorphic													yamP2goodX_110361_a.L	CAGTTTTCCCAGTCACGACAAATGCTAAGAATGGCCCAAGAAT		yamP2goodX_110361_a.R	GTTTATGAAGATGAACAATGGAGTGGCT			yam_parent1_contig_100843_a	TTTTG	5	20	(TTTTG)	4	(TTTTG)4			yam_parent1_contig_100843_a	(TTTTG)4		yam_parent1_contig_100843_a	TTTTG					yamP2goodX_40783_b
yam_parent2_contig_12958_b	yamP2goodX_12958_b.L	CAGTTTTCCCAGTCACGACTTGTTTCAATTTGGATCTTTTCCC	yamP2goodX_12958_b.R	GTTTGCAGGAAATGCTTCTAGCACAACT	(TG)12	(TG)12	TG	183	183	183-183	Monomorphic													yamP2goodX_12958_b.L	CAGTTTTCCCAGTCACGACTTGTTTCAATTTGGATCTTTTCCC		yamP2goodX_12958_b.R	GTTTGCAGGAAATGCTTCTAGCACAACT			yam_parent1_contig_100843_b	AAT	3	24	(AAT)	8	(AAT)8			yam_parent1_contig_100843_b	(AAT)8		yam_parent1_contig_100843_b	AAT					yamP2goodX_41617_a
yam_parent2_contig_98979_a	yamP2goodX_98979_a.L	CAGTTTTCCCAGTCACGACGAAGAAGCTTGTCGAATGGTAGGA	yamP2goodX_98979_a.R	GTTTAATGAACAAATTGGCCAGAATGAC	(TC)12	(TC)12	TC	141	150	141-150	Polymorphic													yamP2goodX_98979_a.L	CAGTTTTCCCAGTCACGACGAAGAAGCTTGTCGAATGGTAGGA		yamP2goodX_98979_a.R	GTTTAATGAACAAATTGGCCAGAATGAC			yam_parent1_contig_100858_a	AG	2	20	(AG)	10	(AG)10			yam_parent1_contig_100858_a	(AG)10		yam_parent1_contig_100858_a	AG					yamP2goodX_42631_a
yam_parent2_contig_102274_a	yamP2goodX_102274_a.L	CAGTTTTCCCAGTCACGACAATTGATTTTTGGTAGTGTTGTTCAAA	yamP2goodX_102274_a.R	GTTTTGCAATACATCATAAGGTTTGCTTTT	(AAAT)6	(AAAT)6	AAAT	171	175	171-175	Polymorphic													yamP2goodX_102274_a.L	CAGTTTTCCCAGTCACGACAATTGATTTTTGGTAGTGTTGTTCAAA		yamP2goodX_102274_a.R	GTTTTGCAATACATCATAAGGTTTGCTTTT			yam_parent1_contig_100868_a	ATTTT	5	25	(ATTTT)	5	(ATTTT)5			yam_parent1_contig_100868_a	(ATTTT)5		yam_parent1_contig_100868_a	ATTTT					yamP2goodX_43413_a
yam_parent2_contig_6958_a	yamP2goodX_6958_a.L	CAGTTTTCCCAGTCACGACGTGCTGAACACAAAGGAAAAGGAT	yamP2goodX_6958_a.R	GTTTCAATACTTGGCCCAGCTATGGTAG	(AC)15	(AC)15	AC	164	174	164-174	Polymorphic													yamP2goodX_6958_a.L	CAGTTTTCCCAGTCACGACGTGCTGAACACAAAGGAAAAGGAT		yamP2goodX_6958_a.R	GTTTCAATACTTGGCCCAGCTATGGTAG			yam_parent1_contig_100870_a	GA	2	20	(GA)	10	(GA)10			yam_parent1_contig_100870_a	(GA)10		yam_parent1_contig_100870_a	GA					yamP2goodX_4516_a
yam_parent2_contig_311141_a	yamP2goodX_311141_a.L	CAGTTTTCCCAGTCACGACCAATCTAACCTTTGCATTGCCTTT	yamP2goodX_311141_a.R	GTTTAGAATGCCATGAGAGTAGGGACAG	(CT)10	(CT)10	CT	138	151	138-151	Polymorphic													yamP2goodX_311141_a.L	CAGTTTTCCCAGTCACGACCAATCTAACCTTTGCATTGCCTTT		yamP2goodX_311141_a.R	GTTTAGAATGCCATGAGAGTAGGGACAG			yam_parent1_contig_100906_a	TA	2	20	(TA)	10	(TA)10			yam_parent1_contig_100906_a	(TA)10		yam_parent1_contig_100906_a	TA					yamP2goodX_46196_b
yam_parent2_contig_14481_a	yamP2goodX_14481_a.L	CAGTTTTCCCAGTCACGACAACACCTCAACATTTGGATGACAA	yamP2goodX_14481_a.R	GTTTTACTGATGGCATGAAGAATGGTTT	(ATC)8	(ATC)8	ATC	162	165	162-165	Polymorphic													yamP2goodX_14481_a.L	CAGTTTTCCCAGTCACGACAACACCTCAACATTTGGATGACAA		yamP2goodX_14481_a.R	GTTTTACTGATGGCATGAAGAATGGTTT			yam_parent1_contig_100906_c	TTTTA	5	20	(TTTTA)	4	(TTTTA)4			yam_parent1_contig_100906_c	(TTTTA)4		yam_parent1_contig_100906_c	TTTTA					yamP2goodX_488257_a
yam_parent2_contig_63465_a	yamP2goodX_63465_a.L	CAGTTTTCCCAGTCACGACAGCAGCATCAGTAGATTGGAGGAC	yamP2goodX_63465_a.R	GTTTGTCAGTATGTGCGTCTGTGTTGTG	(AC)10	(AC)10	AC	112	177	112-177	Polymorphic													yamP2goodX_63465_a.L	CAGTTTTCCCAGTCACGACAGCAGCATCAGTAGATTGGAGGAC		yamP2goodX_63465_a.R	GTTTGTCAGTATGTGCGTCTGTGTTGTG			yam_parent1_contig_100961_a	AATA	4	24	(AATA)	6	(AATA)6			yam_parent1_contig_100961_a	(AATA)6		yam_parent1_contig_100961_a	AATA					yamP2goodX_49188_a
yam_parent2_contig_21480_a	yamP2goodX_21480_a.L	CAGTTTTCCCAGTCACGACTTTGTCTTCAAGGATTGGAAGGAG	yamP2goodX_21480_a.R	GTTTATTCAAACCAAGAAGCAATCCAAA	(TCT)7	(TCT)7	TCT	125	134	125-134	Polymorphic													yamP2goodX_21480_a.L	CAGTTTTCCCAGTCACGACTTTGTCTTCAAGGATTGGAAGGAG		yamP2goodX_21480_a.R	GTTTATTCAAACCAAGAAGCAATCCAAA			yam_parent1_contig_100989_a	ATA	3	21	(ATA)	7	(ATA)7			yam_parent1_contig_100989_a	(ATA)7		yam_parent1_contig_100989_a	ATA					yamP2goodX_4999_a
yam_parent2_contig_145539_a	yamP2goodX_145539_a.L	CAGTTTTCCCAGTCACGACTAGTTTTCAACCAAAAGGATTCCG	yamP2goodX_145539_a.R	GTTTGATCAAACGCACAATTAAGAACGA	(CT)10	(CT)10	CT	176	181	176-181	Polymorphic													yamP2goodX_145539_a.L	CAGTTTTCCCAGTCACGACTAGTTTTCAACCAAAAGGATTCCG		yamP2goodX_145539_a.R	GTTTGATCAAACGCACAATTAAGAACGA			yam_parent1_contig_101095_a	TA	2	20	(TA)	10	(TA)10			yam_parent1_contig_101095_a	(TA)10		yam_parent1_contig_101095_a	TA					yamP2goodX_51198_a
yam_parent2_contig_122069_a	yamP2goodX_122069_a.L	CAGTTTTCCCAGTCACGACTTCCCAAACAAGCACAAGAACATA	yamP2goodX_122069_a.R	GTTTGAGCTGAGAACCAGGATCCAAT	(AAT)10	(AAT)10	AAT	166	173	166-173	Polymorphic													yamP2goodX_122069_a.L	CAGTTTTCCCAGTCACGACTTCCCAAACAAGCACAAGAACATA		yamP2goodX_122069_a.R	GTTTGAGCTGAGAACCAGGATCCAAT			yam_parent1_contig_101095_c	TTTTA	5	25	(TTTTA)	5	(TTTTA)5			yam_parent1_contig_101095_c	(TTTTA)5		yam_parent1_contig_101095_c	TTTTA					yamP2goodX_51631_a
yam_parent2_contig_40783_b	yamP2goodX_40783_b.L	CAGTTTTCCCAGTCACGACGAAACGATGAATATTCCAATCCCA	yamP2goodX_40783_b.R	GTTTACAAAATAAAGTTACCCCAAGGGC	(TTAT)5	(TTAT)5	TTAT	121	125	121-125	Polymorphic													yamP2goodX_40783_b.L	CAGTTTTCCCAGTCACGACGAAACGATGAATATTCCAATCCCA		yamP2goodX_40783_b.R	GTTTACAAAATAAAGTTACCCCAAGGGC			yam_parent1_contig_10110_a	AAAT	4	20	(AAAT)	5	(AAAT)5			yam_parent1_contig_10110_a	(AAAT)5		yam_parent1_contig_10110_a	AAAT					yamP2goodX_55459_b
yam_parent2_contig_121099_a	yamP2goodX_121099_a.L	CAGTTTTCCCAGTCACGACTGGCTCTCAGCTGAAGTTATAATGG	yamP2goodX_121099_a.R	GTTTGCAACCTACAAGCATCAAAAGTGA	(AATAA)4	(AATAA)4	AATAA	167	176	167-176	Polymorphic													yamP2goodX_121099_a.L	CAGTTTTCCCAGTCACGACTGGCTCTCAGCTGAAGTTATAATGG		yamP2goodX_121099_a.R	GTTTGCAACCTACAAGCATCAAAAGTGA			yam_parent1_contig_101163_a	AAT	3	24	(AAT)	8	(AAT)8			yam_parent1_contig_101163_a	(AAT)8		yam_parent1_contig_101163_a	AAT					yamP2goodX_58448_a
yam_parent2_contig_222545_a	yamP2goodX_222545_a.L	CAGTTTTCCCAGTCACGACCTTGAAGATGTGCCAAGATTGATG	yamP2goodX_222545_a.R	GTTTGGACAAGGATTTCTCTGAGTTCCA	(CTT)8	(CTT)8	CTT	104	116	104-116	Polymorphic													yamP2goodX_222545_a.L	CAGTTTTCCCAGTCACGACCTTGAAGATGTGCCAAGATTGATG		yamP2goodX_222545_a.R	GTTTGGACAAGGATTTCTCTGAGTTCCA			yam_parent1_contig_101216_a	TTA	3	21	(TTA)	7	(TTA)7			yam_parent1_contig_101216_a	(TTA)7		yam_parent1_contig_101216_a	TTA					yamP2goodX_63313_b
yam_parent2_contig_261857_a	yamP2goodX_261857_a.L	CAGTTTTCCCAGTCACGACATCATCGTCTTGCTTTGATGGATT	yamP2goodX_261857_a.R	GTTTGATCCTAAAGTACCGAAAATGCCC	(CT)12	(CT)12	CT	154	162	154-162	Polymorphic													yamP2goodX_261857_a.L	CAGTTTTCCCAGTCACGACATCATCGTCTTGCTTTGATGGATT		yamP2goodX_261857_a.R	GTTTGATCCTAAAGTACCGAAAATGCCC			yam_parent1_contig_101286_a	CAACA	5	30	(CAACA)	6	(CAACA)6			yam_parent1_contig_101286_a	(CAACA)6		yam_parent1_contig_101286_a	CAACA					yamP2goodX_63465_a
yam_parent2_contig_131091_a	yamP2goodX_131091_a.L	CAGTTTTCCCAGTCACGACGATGAACGCGTCTTTGAGGTTG	yamP2goodX_131091_a.R	GTTTTGCAACATTCCATCATTAAATCCA	(TC)16	(TC)16	TC	107	119	107-119	Polymorphic													yamP2goodX_131091_a.L	CAGTTTTCCCAGTCACGACGATGAACGCGTCTTTGAGGTTG		yamP2goodX_131091_a.R	GTTTTGCAACATTCCATCATTAAATCCA			yam_parent1_contig_101307_a	AT	2	20	(AT)	10	(AT)10			yam_parent1_contig_101307_a	(AT)10		yam_parent1_contig_101307_a	AT					yamP2goodX_65845_a
yam_parent2_contig_191034_a	yamP2goodX_191034_a.L	CAGTTTTCCCAGTCACGACTTTGAAAAGTTCATTCTGGGATGC	yamP2goodX_191034_a.R	GTTTCGAAATGAAAGAAGCCAATGATTC	(TG)12	(TG)12	TG	146	153	146-153	Polymorphic													yamP2goodX_191034_a.L	CAGTTTTCCCAGTCACGACTTTGAAAAGTTCATTCTGGGATGC		yamP2goodX_191034_a.R	GTTTCGAAATGAAAGAAGCCAATGATTC			yam_parent1_contig_101310_a	TTAT	4	24	(TTAT)	6	(TTAT)6			yam_parent1_contig_101310_a	(TTAT)6		yam_parent1_contig_101310_a	TTAT					yamP2goodX_66689_a
yam_parent2_contig_71426_a	yamP2goodX_71426_a.L	CAGTTTTCCCAGTCACGACTTAGGGTAAATGGCAAGATTCCAC	yamP2goodX_71426_a.R	GTTTAAAATTGATGGACAATAAACAGGAAAA	(TTAT)6	(TTAT)6	TTAT	153	157	153-157	Polymorphic													yamP2goodX_71426_a.L	CAGTTTTCCCAGTCACGACTTAGGGTAAATGGCAAGATTCCAC		yamP2goodX_71426_a.R	GTTTAAAATTGATGGACAATAAACAGGAAAA			yam_parent1_contig_101342_a	AT	2	20	(AT)	10	(AT)10			yam_parent1_contig_101342_a	(AT)10		yam_parent1_contig_101342_a	AT					yamP2goodX_68555_a
yam_parent2_contig_203204_a	yamP2goodX_203204_a.L	CAGTTTTCCCAGTCACGACCTACGTATACAGTACCAGCTGCGG	yamP2goodX_203204_a.R	GTTTACGTTAATATCACCGTTCCCTTGA	(ATA)8	(ATA)8	ATA	116	128	116-128	Polymorphic													yamP2goodX_203204_a.L	CAGTTTTCCCAGTCACGACCTACGTATACAGTACCAGCTGCGG		yamP2goodX_203204_a.R	GTTTACGTTAATATCACCGTTCCCTTGA			yam_parent1_contig_101342_b	AG	2	20	(AG)	10	(AG)10			yam_parent1_contig_101342_b	(AG)10		yam_parent1_contig_101342_b	AG					yamP2goodX_68973_a
yam_parent2_contig_63313_b	yamP2goodX_63313_b.L	CAGTTTTCCCAGTCACGACTCACATGTTTTTGGCTCTGTTTGT	yamP2goodX_63313_b.R	GTTTATTGAATAATGAGCTCCAAGCCAA	(TA)12	(TA)12	TA	151	161	151-161	Polymorphic													yamP2goodX_63313_b.L	CAGTTTTCCCAGTCACGACTCACATGTTTTTGGCTCTGTTTGT		yamP2goodX_63313_b.R	GTTTATTGAATAATGAGCTCCAAGCCAA			yam_parent1_contig_101363_a	TTTA	4	24	(TTTA)	6	(TTTA)6			yam_parent1_contig_101363_a	(TTTA)6		yam_parent1_contig_101363_a	TTTA					yamP2goodX_6958_a
yam_parent2_contig_70048_a	yamP2goodX_70048_a.L	CAGTTTTCCCAGTCACGACTATGCTTGCTCATGGAGTTTGGTA	yamP2goodX_70048_a.R	GTTTCATGATGAAACCAACTAGACGACG	(CATG)5	(CATG)5	CATG	143	147	143-147	Polymorphic													yamP2goodX_70048_a.L	CAGTTTTCCCAGTCACGACTATGCTTGCTCATGGAGTTTGGTA		yamP2goodX_70048_a.R	GTTTCATGATGAAACCAACTAGACGACG			yam_parent1_contig_101364_a	ATTTT	5	20	(ATTTT)	4	(ATTTT)4			yam_parent1_contig_101364_a	(ATTTT)4		yam_parent1_contig_101364_a	ATTTT					yamP2goodX_70048_a
yam_parent2_contig_4516_a	yamP2goodX_4516_a.L	CAGTTTTCCCAGTCACGACCACCCACCTCCTTATCTTTTCCTT	yamP2goodX_4516_a.R	GTTTGAGGTTTTGGTTGGCTTCTCACTA	(TC)12	(TC)12	TC	167	224	167-224	Polymorphic													yamP2goodX_4516_a.L	CAGTTTTCCCAGTCACGACCACCCACCTCCTTATCTTTTCCTT		yamP2goodX_4516_a.R	GTTTGAGGTTTTGGTTGGCTTCTCACTA			yam_parent1_contig_10138_a	GAAGGA	6	24	(GAAGGA)	4	(GAAGGA)4			yam_parent1_contig_10138_a	(GAAGGA)4		yam_parent1_contig_10138_a	GAAGGA					yamP2goodX_71426_a
yam_parent2_contig_98082_a	yamP2goodX_98082_a.L	CAGTTTTCCCAGTCACGACAAGGTGTATGTAAATTGGCGCAGT	yamP2goodX_98082_a.R	GTTTAAACAGCACTTATCGCCTTTGAAC	(TGT)7	(TGT)7	TGT	128	131	128-131	Polymorphic													yamP2goodX_98082_a.L	CAGTTTTCCCAGTCACGACAAGGTGTATGTAAATTGGCGCAGT		yamP2goodX_98082_a.R	GTTTAAACAGCACTTATCGCCTTTGAAC			yam_parent1_contig_101477_a	TA	2	20	(TA)	10	(TA)10			yam_parent1_contig_101477_a	(TA)10		yam_parent1_contig_101477_a	TA					yamP2goodX_71872_a
yam_parent2_contig_395278_a	yamP2goodX_395278_a.L	CAGTTTTCCCAGTCACGACGCCAAGCTCTTACACTCCAAAGAC	yamP2goodX_395278_a.R	GTTTCGGGGATTGTCTCAAATACAAAGT	(CTT)10	(CTT)10	CTT	176	182	176-182	Polymorphic													yamP2goodX_395278_a.L	CAGTTTTCCCAGTCACGACGCCAAGCTCTTACACTCCAAAGAC		yamP2goodX_395278_a.R	GTTTCGGGGATTGTCTCAAATACAAAGT			yam_parent1_contig_101514_a	AAAT	4	20	(AAAT)	5	(AAAT)5			yam_parent1_contig_101514_a	(AAAT)5		yam_parent1_contig_101514_a	AAAT					yamP2goodX_71929_a
yam_parent2_contig_116846_a	yamP2goodX_116846_a.L	CAGTTTTCCCAGTCACGACAGTAAGTAATGCTCCCGCATTGG	yamP2goodX_116846_a.R	GTTTGGTCCTTTTTCTGGTTGGATTACC	(TAA)7	(TAA)7	TAA	215	239	215-239	Polymorphic													yamP2goodX_116846_a.L	CAGTTTTCCCAGTCACGACAGTAAGTAATGCTCCCGCATTGG		yamP2goodX_116846_a.R	GTTTGGTCCTTTTTCTGGTTGGATTACC			yam_parent1_contig_101583_a	AAC	3	21	(AAC)	7	(AAC)7			yam_parent1_contig_101583_a	(AAC)7		yam_parent1_contig_101583_a	AAC					yamP2goodX_74751_a
yam_parent2_contig_25905_a	yamP2goodX_25905_a.L	CAGTTTTCCCAGTCACGACATGGGTTGCTTGTTCAATTATCAG	yamP2goodX_25905_a.R	GTTTTTGGAATTGATCCCTCTATTAATTTTC	(TTTAT)4	(TTTAT)4	TTTAT	180	185	180-185	Polymorphic													yamP2goodX_25905_a.L	CAGTTTTCCCAGTCACGACATGGGTTGCTTGTTCAATTATCAG		yamP2goodX_25905_a.R	GTTTTTGGAATTGATCCCTCTATTAATTTTC			yam_parent1_contig_101589_a	AT	2	24	(AT)	12	(AT)12			yam_parent1_contig_101589_a	(AT)12		yam_parent1_contig_101589_a	AT					yamP2goodX_74756_a
yam_parent2_contig_390897_a	yamP2goodX_390897_a.L	CAGTTTTCCCAGTCACGACTTAGCATGCACCAGAAGATCACAC	yamP2goodX_390897_a.R	GTTTCCATGTGATTTGTAGCTGAGTCCA	(CA)10	(CA)10	CA	162	187	162-187	Polymorphic													yamP2goodX_390897_a.L	CAGTTTTCCCAGTCACGACTTAGCATGCACCAGAAGATCACAC		yamP2goodX_390897_a.R	GTTTCCATGTGATTTGTAGCTGAGTCCA			yam_parent1_contig_1016_a	TGCA	4	20	(TGCA)	5	(TGCA)5			yam_parent1_contig_1016_a	(TGCA)5		yam_parent1_contig_1016_a	TGCA					yamP2goodX_74938_a
yam_parent2_contig_18307_a	yamP2goodX_18307_a.L	CAGTTTTCCCAGTCACGACGCTATTTCATCTTGTTTTTCCCCC	yamP2goodX_18307_a.R	GTTTTCCAGGAACAAATGGTTTGAGATT	(TGT)8	(TGT)8	TGT	134	144	134-144	Polymorphic													yamP2goodX_18307_a.L	CAGTTTTCCCAGTCACGACGCTATTTCATCTTGTTTTTCCCCC		yamP2goodX_18307_a.R	GTTTTCCAGGAACAAATGGTTTGAGATT			yam_parent1_contig_10160_a	TCA	3	21	(TCA)	7	(TCA)7			yam_parent1_contig_10160_a	(TCA)7		yam_parent1_contig_10160_a	TCA					yamP2goodX_75846_a
yam_parent2_contig_283118_a	yamP2goodX_283118_a.L	CAGTTTTCCCAGTCACGACACACCCATCTTCTTCTCCACTGAG	yamP2goodX_283118_a.R	GTTTTAGGAGTTCAAGCAACCCTCAATC	(GA)16	(GA)16	GA	97	108	97-108	Polymorphic													yamP2goodX_283118_a.L	CAGTTTTCCCAGTCACGACACACCCATCTTCTTCTCCACTGAG		yamP2goodX_283118_a.R	GTTTTAGGAGTTCAAGCAACCCTCAATC			yam_parent1_contig_101606_a	AATAA	5	20	(AATAA)	4	(AATAA)4			yam_parent1_contig_101606_a	(AATAA)4		yam_parent1_contig_101606_a	AATAA					yamP2goodX_94589_a
yam_parent2_contig_19838_a	yamP2goodX_19838_a.L	CAGTTTTCCCAGTCACGACGGGATGCTGATGGAGAAGTAGATG	yamP2goodX_19838_a.R	GTTTAAACAGGAAATGAAAAGAAACGCA	(GAG)8	(GAG)8	GAG	140	167	140-167	Polymorphic													yamP2goodX_19838_a.L	CAGTTTTCCCAGTCACGACGGGATGCTGATGGAGAAGTAGATG		yamP2goodX_19838_a.R	GTTTAAACAGGAAATGAAAAGAAACGCA			yam_parent1_contig_101610_a	TTATT	5	20	(TTATT)	4	(TTATT)4			yam_parent1_contig_101610_a	(TTATT)4		yam_parent1_contig_101610_a	TTATT					yamP2goodX_95745_a
yam_parent2_contig_488257_a	yamP2goodX_488257_a.L	CAGTTTTCCCAGTCACGACCAGCTGCTTCTTGAGAAAGGCTAC	yamP2goodX_488257_a.R	GTTTTCAATGCAATGCAGACTCTAGCTC	(TTTC)8	(TTTC)8	TTTC	165	169	165-169	Polymorphic													yamP2goodX_488257_a.L	CAGTTTTCCCAGTCACGACCAGCTGCTTCTTGAGAAAGGCTAC		yamP2goodX_488257_a.R	GTTTTCAATGCAATGCAGACTCTAGCTC			yam_parent1_contig_101611_a	TTAT	4	24	(TTAT)	6	(TTAT)6			yam_parent1_contig_101611_a	(TTAT)6		yam_parent1_contig_101611_a	TTAT					yamP2goodX_95919_b
yam_parent2_contig_21464_a	yamP2goodX_21464_a.L	CAGTTTTCCCAGTCACGACTTGTGGATCCAATTCAACTTTCTTT	yamP2goodX_21464_a.R	GTTTCATCATACAAAATTCCCAGATTTTTAGC	(TTC)10	(TTC)10	TTC	151	167	151-167	Polymorphic													yamP2goodX_21464_a.L	CAGTTTTCCCAGTCACGACTTGTGGATCCAATTCAACTTTCTTT		yamP2goodX_21464_a.R	GTTTCATCATACAAAATTCCCAGATTTTTAGC			yam_parent1_contig_101669_a	AAAT	4	20	(AAAT)	5	(AAAT)5			yam_parent1_contig_101669_a	(AAAT)5		yam_parent1_contig_101669_a	AAAT					yamP2goodX_98082_a
yam_parent2_contig_180206_a	yamP2goodX_180206_a.L	CAGTTTTCCCAGTCACGACTTCACCACTCTTGTATCTGAGGACC	yamP2goodX_180206_a.R	GTTTTAACTTCACGAGAGGGCATTGTTT	(ATC)12	(ATC)12	ATC	150	156	150-156	Polymorphic													yamP2goodX_180206_a.L	CAGTTTTCCCAGTCACGACTTCACCACTCTTGTATCTGAGGACC		yamP2goodX_180206_a.R	GTTTTAACTTCACGAGAGGGCATTGTTT			yam_parent1_contig_101682_a	CTC	3	24	(CTC)	8	(CTC)8			yam_parent1_contig_101682_a	(CTC)8		yam_parent1_contig_101682_a	CTC					yamP2goodX_98979_a
yam_parent2_contig_96903_a	yamP2noX_96903_a.L	CAGTTTTCCCAGTCACGACATCATAGAAAAAGCCTGGAACGGT	yamP2noX_96903_a.R	GTTTGCAAGCATGTGCAAGTCACTTAAT	(AATT)8	(AATT)8	AATT	121	125	121-125	Polymorphic													yamP2noX_96903_a.L	CAGTTTTCCCAGTCACGACATCATAGAAAAAGCCTGGAACGGT		yamP2noX_96903_a.R	GTTTGCAAGCATGTGCAAGTCACTTAAT			yam_parent1_contig_101744_a	AAT	3	21	(AAT)	7	(AAT)7			yam_parent1_contig_101744_a	(AAT)7		yam_parent1_contig_101744_a	AAT					yamP2noX_105432_a
yam_parent2_contig_23116_a	yamP2noX_23116_a.L	CAGTTTTCCCAGTCACGACCCTCCCTTCCATTAATCCATCTTT	yamP2noX_23116_a.R	GTTTTGTTGCATCATCCATGTTACTTCC	(TA)10	(TA)10	TA	171	177	171-177	Polymorphic													yamP2noX_23116_a.L	CAGTTTTCCCAGTCACGACCCTCCCTTCCATTAATCCATCTTT		yamP2noX_23116_a.R	GTTTTGTTGCATCATCCATGTTACTTCC			yam_parent1_contig_10175_a	TA	2	20	(TA)	10	(TA)10			yam_parent1_contig_10175_a	(TA)10		yam_parent1_contig_10175_a	TA					yamP2noX_108434_a
yam_parent2_contig_656668_a	yamP2noX_656668_a.L	CAGTTTTCCCAGTCACGACCCAACTACTAGAATGTGCAAAAGGC	yamP2noX_656668_a.R	GTTTGCATATGATTGATGAGAACATGACG	(TTCT)5	(TTCT)5	TTCT	210	222	210-222	Polymorphic													yamP2noX_656668_a.L	CAGTTTTCCCAGTCACGACCCAACTACTAGAATGTGCAAAAGGC		yamP2noX_656668_a.R	GTTTGCATATGATTGATGAGAACATGACG			yam_parent1_contig_101757_a	TAA	3	21	(TAA)	7	(TAA)7			yam_parent1_contig_101757_a	(TAA)7		yam_parent1_contig_101757_a	TAA					yamP2noX_109122_c
yam_parent2_contig_63443_a	yamP2noX_63443_a.L	CAGTTTTCCCAGTCACGACTATTGTCACAAAACCTCGCTCAAA	yamP2noX_63443_a.R	GTTTGTTGAGTTCACTCTCATTCCCACC	(TA)10	(TA)10	TA	130	136	130-136	Polymorphic													yamP2noX_63443_a.L	CAGTTTTCCCAGTCACGACTATTGTCACAAAACCTCGCTCAAA		yamP2noX_63443_a.R	GTTTGTTGAGTTCACTCTCATTCCCACC			yam_parent1_contig_101786_a	AC	2	24	(AC)	12	(AC)12			yam_parent1_contig_101786_a	(AC)12		yam_parent1_contig_101786_a	AC					yamP2noX_109623_a
yam_parent2_contig_162803_a	yamP2noX_162803_a.L	CAGTTTTCCCAGTCACGACGCACATTAAAACAAAAGACAACAACC	yamP2noX_162803_a.R	GTTTGAGACAGCAAAAGTCTTGGGTGAT	(AATAT)4	(AATAT)4	AATAT	160	161	160-161	Polymorphic													yamP2noX_162803_a.L	CAGTTTTCCCAGTCACGACGCACATTAAAACAAAAGACAACAACC		yamP2noX_162803_a.R	GTTTGAGACAGCAAAAGTCTTGGGTGAT			yam_parent1_contig_101818_a	AATG	4	20	(AATG)	5	(AATG)5			yam_parent1_contig_101818_a	(AATG)5		yam_parent1_contig_101818_a	AATG					yamP2noX_109623_a
yam_parent2_contig_108434_a	yamP2noX_108434_a.L	CAGTTTTCCCAGTCACGACGGGTTGTTGACAAAGTACTCACCC	yamP2noX_108434_a.R	GTTTTGGAGCAGAGTCAACATAAAGCAA	(CT)12	(CT)12	CT	169	173	169-173	Polymorphic													yamP2noX_108434_a.L	CAGTTTTCCCAGTCACGACGGGTTGTTGACAAAGTACTCACCC		yamP2noX_108434_a.R	GTTTTGGAGCAGAGTCAACATAAAGCAA			yam_parent1_contig_101853_a	TTA	3	24	(TTA)	8	(TTA)8			yam_parent1_contig_101853_a	(TTA)8		yam_parent1_contig_101853_a	TTA					yamP2noX_110479_a
yam_parent2_contig_332739_a	yamP2noX_332739_a.L	CAGTTTTCCCAGTCACGACCAACGAGGGCAAGATCATAATTTC	yamP2noX_332739_a.R	GTTTGGAAGGAGATGTACGGTGTCAGAT	(GCACAA)4	(GCACAA)4	GCACAA	132	138	132-138	Polymorphic													yamP2noX_332739_a.L	CAGTTTTCCCAGTCACGACCAACGAGGGCAAGATCATAATTTC		yamP2noX_332739_a.R	GTTTGGAAGGAGATGTACGGTGTCAGAT			yam_parent1_contig_101853_b	AAAAT	5	20	(AAAAT)	4	(AAAAT)4			yam_parent1_contig_101853_b	(AAAAT)4		yam_parent1_contig_101853_b	AAAAT					yamP2noX_116886_a
yam_parent2_contig_145706_a	yamP2noX_145706_a.L	CAGTTTTCCCAGTCACGACTCTCTTAGCTTAAACTGGTTTTCTTTTC	yamP2noX_145706_a.R	GTTTGTGATGCAGAATCCTTCATTTCTT	(AC)16	(AC)16	AC	159	173	159-173	Polymorphic													yamP2noX_145706_a.L	CAGTTTTCCCAGTCACGACTCTCTTAGCTTAAACTGGTTTTCTTTTC		yamP2noX_145706_a.R	GTTTGTGATGCAGAATCCTTCATTTCTT			yam_parent1_contig_101877_a	AAAAG	5	20	(AAAAG)	4	(AAAAG)4			yam_parent1_contig_101877_a	(AAAAG)4		yam_parent1_contig_101877_a	AAAAG					yamP2noX_117180_a
yam_parent2_contig_131819_a	yamP2noX_131819_a.L	CAGTTTTCCCAGTCACGACAGCACATACACTTGTCCTTGGTTG	yamP2noX_131819_a.R	GTTTTTCATGTGCATTTGGCTTACAAAC	(TC)10	(TC)10	TC	144	151	144-151	Polymorphic													yamP2noX_131819_a.L	CAGTTTTCCCAGTCACGACAGCACATACACTTGTCCTTGGTTG		yamP2noX_131819_a.R	GTTTTTCATGTGCATTTGGCTTACAAAC			yam_parent1_contig_101883_a	AAT	3	24	(AAT)	8	(AAT)8			yam_parent1_contig_101883_a	(AAT)8		yam_parent1_contig_101883_a	AAT					yamP2noX_119277_a
yam_parent2_contig_84514_a	yamP2noX_84514_a.L	CAGTTTTCCCAGTCACGACTTGATGATGTGTTTTGGCATGTAA	yamP2noX_84514_a.R	GTTTTCATGACAACAATAGGAGTTGCTCT	(TAA)7	(TAA)7	TAA	231	240	231-240	Polymorphic													yamP2noX_84514_a.L	CAGTTTTCCCAGTCACGACTTGATGATGTGTTTTGGCATGTAA		yamP2noX_84514_a.R	GTTTTCATGACAACAATAGGAGTTGCTCT			yam_parent1_contig_101909_a	TC	2	24	(TC)	12	(TC)12			yam_parent1_contig_101909_a	(TC)12		yam_parent1_contig_101909_a	TC					yamP2noX_127895_a
yam_parent2_contig_109122_c	yamP2noX_109122_c.L	CAGTTTTCCCAGTCACGACTTTCCCACATTAACTTAGTGATTTCAA	yamP2noX_109122_c.R	GTTTCAATTCATTCCAAATGCGAAATA	(TTTA)5	(TTTA)5	TTTA	180	180	180-180	Monomorphic													yamP2noX_109122_c.L	CAGTTTTCCCAGTCACGACTTTCCCACATTAACTTAGTGATTTCAA		yamP2noX_109122_c.R	GTTTCAATTCATTCCAAATGCGAAATA			yam_parent1_contig_101963_a	AAC	3	24	(AAC)	8	(AAC)8			yam_parent1_contig_101963_a	(AAC)8		yam_parent1_contig_101963_a	AAC					yamP2noX_131819_a
yam_parent2_contig_469460_a	yamP2noX_469460_a.L	CAGTTTTCCCAGTCACGACAATAAACCATGGCTCCATTAGCAC	yamP2noX_469460_a.R	GTTTACGTTTGATTCTCTTTTGAGAGGG	(AAATA)4	(AAATA)4	AAATA	179	179	179-179	Monomorphic													yamP2noX_469460_a.L	CAGTTTTCCCAGTCACGACAATAAACCATGGCTCCATTAGCAC		yamP2noX_469460_a.R	GTTTACGTTTGATTCTCTTTTGAGAGGG			yam_parent1_contig_101998_a	TTAT	4	24	(TTAT)	6	(TTAT)6			yam_parent1_contig_101998_a	(TTAT)6		yam_parent1_contig_101998_a	TTAT					yamP2noX_132127_a
yam_parent2_contig_277328_a	yamP2noX_277328_a.L	CAGTTTTCCCAGTCACGACTTACTCTGCTTTTGGCATAGAGGG	yamP2noX_277328_a.R	GTTTATAATTTCGCATCATCAGGCACTT	(TTTA)5	(TTTA)5	TTTA	130	143	130-143	Polymorphic													yamP2noX_277328_a.L	CAGTTTTCCCAGTCACGACTTACTCTGCTTTTGGCATAGAGGG		yamP2noX_277328_a.R	GTTTATAATTTCGCATCATCAGGCACTT			yam_parent1_contig_102012_a	TCCCAAG	7	28	(TCCCAAG)	4	(TCCCAAG)4			yam_parent1_contig_102012_a	(TCCCAAG)4		yam_parent1_contig_102012_a	TCCCAAG					yamP2noX_133224_a
yam_parent2_contig_200199_a	yamP2noX_200199_a.L	CAGTTTTCCCAGTCACGACGTTTGTGGTTTTGAAAAAGGTTGG	yamP2noX_200199_a.R	GTTTTAAATACTCCTCCCAACGCAGAAC	(AAT)7	(AAT)7	AAT	127	127	127-127	Monomorphic													yamP2noX_200199_a.L	CAGTTTTCCCAGTCACGACGTTTGTGGTTTTGAAAAAGGTTGG		yamP2noX_200199_a.R	GTTTTAAATACTCCTCCCAACGCAGAAC			yam_parent1_contig_102042_a	TCT	3	21	(TCT)	7	(TCT)7			yam_parent1_contig_102042_a	(TCT)7		yam_parent1_contig_102042_a	TCT					yamP2noX_135577_a
yam_parent2_contig_162803_a	yamP2noX_162803_a.L	CAGTTTTCCCAGTCACGACGCACATTAAAACAAAAGACAACAACC	yamP2noX_162803_a.R	GTTTGAGACAGCAAAAGTCTTGGGTGAT	(AATAT)4	(AATAT)4	AATAT	160	161	160-161	Polymorphic													yamP2noX_162803_a.L	CAGTTTTCCCAGTCACGACGCACATTAAAACAAAAGACAACAACC		yamP2noX_162803_a.R	GTTTGAGACAGCAAAAGTCTTGGGTGAT			yam_parent1_contig_102042_b	GGT	3	21	(GGT)	7	(GGT)7			yam_parent1_contig_102042_b	(GGT)7		yam_parent1_contig_102042_b	GGT					yamP2noX_139450_a
yam_parent2_contig_63819_a	yamP2noX_63819_a.L	CAGTTTTCCCAGTCACGACATCAAGGTTGCAATATAGGGGTGA	yamP2noX_63819_a.R	GTTTGAGTTATTACTTGACCACCCGTGC	(GT)16	(GT)16	GT	146	151	146-151	Polymorphic													yamP2noX_63819_a.L	CAGTTTTCCCAGTCACGACATCAAGGTTGCAATATAGGGGTGA		yamP2noX_63819_a.R	GTTTGAGTTATTACTTGACCACCCGTGC			yam_parent1_contig_102168_a	ACAA	4	24	(ACAA)	6	(ACAA)6			yam_parent1_contig_102168_a	(ACAA)6		yam_parent1_contig_102168_a	ACAA					yamP2noX_145706_a
yam_parent2_contig_24473_a	yamP2noX_24473_a.L	CAGTTTTCCCAGTCACGACCCTTATCCACAACCCACCATAGAT	yamP2noX_24473_a.R	GTTTGGTGCAAAGTCACACTTCTTTAGTCA	(ATG)7	(ATG)7	ATG	175	183	175-183	Polymorphic													yamP2noX_24473_a.L	CAGTTTTCCCAGTCACGACCCTTATCCACAACCCACCATAGAT		yamP2noX_24473_a.R	GTTTGGTGCAAAGTCACACTTCTTTAGTCA			yam_parent1_contig_102185_a	TAA	3	21	(TAA)	7	(TAA)7			yam_parent1_contig_102185_a	(TAA)7		yam_parent1_contig_102185_a	TAA					yamP2noX_147034_a
yam_parent2_contig_18391_a	yamP2noX_18391_a.L	CAGTTTTCCCAGTCACGACTGGCCAAATTTTGTCTAGCTTTTC	yamP2noX_18391_a.R	GTTTGGTCACAACTTGACAAGGAGGAGT	(CTT)7	(CTT)7	CTT	126	130	126-130	Polymorphic													yamP2noX_18391_a.L	CAGTTTTCCCAGTCACGACTGGCCAAATTTTGTCTAGCTTTTC		yamP2noX_18391_a.R	GTTTGGTCACAACTTGACAAGGAGGAGT			yam_parent1_contig_102205_a	GTTT	4	20	(GTTT)	5	(GTTT)5			yam_parent1_contig_102205_a	(GTTT)5		yam_parent1_contig_102205_a	GTTT					yamP2noX_148539_a
yam_parent2_contig_381735_a	yamP2noX_381735_a.L	CAGTTTTCCCAGTCACGACCATGGATGATTTCATGCAAAATAAAG	yamP2noX_381735_a.R	GTTTCTCAATTACACAAGCCCCAAGAAC	(GA)10	(GA)10	GA	154	167	154-167	Polymorphic													yamP2noX_381735_a.L	CAGTTTTCCCAGTCACGACCATGGATGATTTCATGCAAAATAAAG		yamP2noX_381735_a.R	GTTTCTCAATTACACAAGCCCCAAGAAC			yam_parent1_contig_102238_a	TAA	3	24	(TAA)	8	(TAA)8			yam_parent1_contig_102238_a	(TAA)8		yam_parent1_contig_102238_a	TAA					yamP2noX_148619_a
yam_parent2_contig_356615_a	yamP2noX_356615_a.L	CAGTTTTCCCAGTCACGACGTGTGGGTTAGCATACTGGCAAAT	yamP2noX_356615_a.R	GTTTGCCCTCTTTGACGAGTCTTTCTTC	(CATC)5	(CATC)5	CATC	178	182	178-182	Polymorphic													yamP2noX_356615_a.L	CAGTTTTCCCAGTCACGACGTGTGGGTTAGCATACTGGCAAAT		yamP2noX_356615_a.R	GTTTGCCCTCTTTGACGAGTCTTTCTTC			yam_parent1_contig_102276_a	ATT	3	30	(ATT)	10	(ATT)10			yam_parent1_contig_102276_a	(ATT)10		yam_parent1_contig_102276_a	ATT					yamP2noX_15837_a
yam_parent2_contig_110479_a	yamP2noX_110479_a.L	CAGTTTTCCCAGTCACGACTCTTAGCTTCCATCTCCATCTTCG	yamP2noX_110479_a.R	GTTTCCCAAGATCAAATCAACACCAAAT	(TTTTA)5	(TTTTA)5	TTTTA	161	210	161-210	Polymorphic													yamP2noX_110479_a.L	CAGTTTTCCCAGTCACGACTCTTAGCTTCCATCTCCATCTTCG		yamP2noX_110479_a.R	GTTTCCCAAGATCAAATCAACACCAAAT			yam_parent1_contig_102276_b	ATAA	4	20	(ATAA)	5	(ATAA)5			yam_parent1_contig_102276_b	(ATAA)5		yam_parent1_contig_102276_b	ATAA					yamP2noX_162803_a
yam_parent2_contig_98231_a	yamP2noX_98231_a.L	CAGTTTTCCCAGTCACGACTGATTGAACATACTTAACCGAAACCA	yamP2noX_98231_a.R	GTTTGCCCGTGTTTAATAGTTAAGCTACACA	(TATT)6	(TATT)6	TATT	166	171	166-171	Polymorphic													yamP2noX_98231_a.L	CAGTTTTCCCAGTCACGACTGATTGAACATACTTAACCGAAACCA		yamP2noX_98231_a.R	GTTTGCCCGTGTTTAATAGTTAAGCTACACA			yam_parent1_contig_102336_a	CA	2	24	(CA)	12	(CA)12			yam_parent1_contig_102336_a	(CA)12		yam_parent1_contig_102336_a	CA					yamP2noX_162803_a
yam_parent2_contig_148619_a	yamP2noX_148619_a.L	CAGTTTTCCCAGTCACGACGGATATGAAACCACAACATTCACA	yamP2noX_148619_a.R	GTTTTGATTTTGTGACGTGATTCAATAAAA	(TA)10	(TA)10	TA	125	127	125-127	Polymorphic													yamP2noX_148619_a.L	CAGTTTTCCCAGTCACGACGGATATGAAACCACAACATTCACA		yamP2noX_148619_a.R	GTTTTGATTTTGTGACGTGATTCAATAAAA			yam_parent1_contig_10236_a	CT	2	24	(CT)	12	(CT)12			yam_parent1_contig_10236_a	(CT)12		yam_parent1_contig_10236_a	CT					yamP2noX_16670_a
yam_parent2_contig_257540_a	yamP2noX_257540_a.L	CAGTTTTCCCAGTCACGACACTCTCTGTCCCGTGGATTCCT	yamP2noX_257540_a.R	GTTTGGGTTTGTTACTTTGTTTTCGATTTTT	(CA)12	(CA)12	CA	145	174	145-174	Polymorphic													yamP2noX_257540_a.L	CAGTTTTCCCAGTCACGACACTCTCTGTCCCGTGGATTCCT		yamP2noX_257540_a.R	GTTTGGGTTTGTTACTTTGTTTTCGATTTTT			yam_parent1_contig_102377_a	ATTATA	6	24	(ATTATA)	4	(ATTATA)4			yam_parent1_contig_102377_a	(ATTATA)4		yam_parent1_contig_102377_a	ATTATA					yamP2noX_176789_a
yam_parent2_contig_117180_a	yamP2noX_117180_a.L	CAGTTTTCCCAGTCACGACCAGGCTCTGGTTGGAACAATTTAG	yamP2noX_117180_a.R	GTTTTTTCATTGGTCCAAAAACTTGGTT	(TGA)8	(TGA)8	TGA	132	142	132-142	Polymorphic													yamP2noX_117180_a.L	CAGTTTTCCCAGTCACGACCAGGCTCTGGTTGGAACAATTTAG		yamP2noX_117180_a.R	GTTTTTTCATTGGTCCAAAAACTTGGTT			yam_parent1_contig_102401_a	TAT	3	21	(TAT)	7	(TAT)7			yam_parent1_contig_102401_a	(TAT)7		yam_parent1_contig_102401_a	TAT					yamP2noX_18391_a
yam_parent2_contig_56817_a	yamP2noX_56817_a.L	CAGTTTTCCCAGTCACGACTATCTTAGGCATTCAGCCTTGGAA	yamP2noX_56817_a.R	GTTTAGTGAGTGGAAAACATAGCCCAAG	(TG)10	(TG)10	TG	183	187	183-187	Polymorphic													yamP2noX_56817_a.L	CAGTTTTCCCAGTCACGACTATCTTAGGCATTCAGCCTTGGAA		yamP2noX_56817_a.R	GTTTAGTGAGTGGAAAACATAGCCCAAG			yam_parent1_contig_102408_a	AAAG	4	20	(AAAG)	5	(AAAG)5			yam_parent1_contig_102408_a	(AAAG)5		yam_parent1_contig_102408_a	AAAG					yamP2noX_18419_a
yam_parent2_contig_530129_a	yamP2noX_530129_a.L	CAGTTTTCCCAGTCACGACCTGATCCCTCGATGAAATTGAGTT	yamP2noX_530129_a.R	GTTTTGATGGTTTCTTGATTTGTGTTTGA	(AAAAT)6	(AAAAT)6	AAAAT	179	179	179-179	Monomorphic													yamP2noX_530129_a.L	CAGTTTTCCCAGTCACGACCTGATCCCTCGATGAAATTGAGTT		yamP2noX_530129_a.R	GTTTTGATGGTTTCTTGATTTGTGTTTGA			yam_parent1_contig_102408_b	AAAT	4	20	(AAAT)	5	(AAAT)5			yam_parent1_contig_102408_b	(AAAT)5		yam_parent1_contig_102408_b	AAAT					yamP2noX_191437_a
yam_parent2_contig_19332_a	yamP2noX_19332_a.L	CAGTTTTCCCAGTCACGACTGTTTTTATTATATCGGAGTTCTTTCCC	yamP2noX_19332_a.R	GTTTGGTGTTTGCTATCTATGGAACATGG	(AC)12	(AC)12	AC	176	182	176-182	Polymorphic													yamP2noX_19332_a.L	CAGTTTTCCCAGTCACGACTGTTTTTATTATATCGGAGTTCTTTCCC		yamP2noX_19332_a.R	GTTTGGTGTTTGCTATCTATGGAACATGG			yam_parent1_contig_102420_a	TTA	3	21	(TTA)	7	(TTA)7			yam_parent1_contig_102420_a	(TTA)7		yam_parent1_contig_102420_a	TTA					yamP2noX_19332_a
yam_parent2_contig_335108_a	yamP2noX_335108_a.L	CAGTTTTCCCAGTCACGACGACGGTGCTTGTCATTTCTGTAAA	yamP2noX_335108_a.R	GTTTTGCCTTCTCTAAGATACTTGATGGG	(AAAT)5	(AAAT)5	AAAT	153	161	153-161	Polymorphic													yamP2noX_335108_a.L	CAGTTTTCCCAGTCACGACGACGGTGCTTGTCATTTCTGTAAA		yamP2noX_335108_a.R	GTTTTGCCTTCTCTAAGATACTTGATGGG			yam_parent1_contig_102431_a	TA	2	20	(TA)	10	(TA)10			yam_parent1_contig_102431_a	(TA)10		yam_parent1_contig_102431_a	TA					yamP2noX_196032_a
yam_parent2_contig_269532_a	yamP2noX_269532_a.L	CAGTTTTCCCAGTCACGACGGATATTTAGGAATTGGGGCTGAG	yamP2noX_269532_a.R	GTTTTTGCAAATCAACTTTCAAGGAGTG	(TG)12	(TG)12	TG	157	179	157-179	Polymorphic													yamP2noX_269532_a.L	CAGTTTTCCCAGTCACGACGGATATTTAGGAATTGGGGCTGAG		yamP2noX_269532_a.R	GTTTTTGCAAATCAACTTTCAAGGAGTG			yam_parent1_contig_102444_a	ATA	3	30	(ATA)	10	(ATA)10			yam_parent1_contig_102444_a	(ATA)10		yam_parent1_contig_102444_a	ATA					yamP2noX_196623_a
yam_parent2_contig_23526_a	yamP2noX_23526_a.L	CAGTTTTCCCAGTCACGACTGCTTTGCATCAACATCTGAATTT	yamP2noX_23526_a.R	GTTTTCAAACATCACTCTTTATAGGGGCA	(AC)12	(AC)12	AC	106	112	106-112	Polymorphic													yamP2noX_23526_a.L	CAGTTTTCCCAGTCACGACTGCTTTGCATCAACATCTGAATTT		yamP2noX_23526_a.R	GTTTTCAAACATCACTCTTTATAGGGGCA			yam_parent1_contig_102455_a	AGGAG	5	20	(AGGAG)	4	(AGGAG)4			yam_parent1_contig_102455_a	(AGGAG)4		yam_parent1_contig_102455_a	AGGAG					yamP2noX_200199_a
yam_parent2_contig_139450_a	yamP2noX_139450_a.L	CAGTTTTCCCAGTCACGACGCTGGTGATTTTGGAGTTCACTTT	yamP2noX_139450_a.R	GTTTGCACAATTCGTGATCAAAATCAAA	(CTT)8	(CTT)8	CTT	126	136	126-136	Polymorphic													yamP2noX_139450_a.L	CAGTTTTCCCAGTCACGACGCTGGTGATTTTGGAGTTCACTTT		yamP2noX_139450_a.R	GTTTGCACAATTCGTGATCAAAATCAAA			yam_parent1_contig_102461_a	AATAA	5	20	(AATAA)	4	(AATAA)4			yam_parent1_contig_102461_a	(AATAA)4		yam_parent1_contig_102461_a	AATAA					yamP2noX_206334_a
yam_parent2_contig_88620_a	yamP2noX_88620_a.L	CAGTTTTCCCAGTCACGACTGCAAGTCATGTTTGTTGTAGGTC	yamP2noX_88620_a.R	GTTTAAGTTTGACAGTGAGCATGTATAGTTTG	(CT)12	(CT)12	CT	180	182	180-182	Polymorphic													yamP2noX_88620_a.L	CAGTTTTCCCAGTCACGACTGCAAGTCATGTTTGTTGTAGGTC		yamP2noX_88620_a.R	GTTTAAGTTTGACAGTGAGCATGTATAGTTTG			yam_parent1_contig_102479_a	ATT	3	30	(ATT)	10	(ATT)10			yam_parent1_contig_102479_a	(ATT)10		yam_parent1_contig_102479_a	ATT					yamP2noX_209928_a
yam_parent2_contig_319570_a	yamP2noX_319570_a.L	CAGTTTTCCCAGTCACGACTGGACTAAAAAGCCTCATCCAAAA	yamP2noX_319570_a.R	GTTTAAGCGTAGAATGCTGTTTTATGCC	(CT)16	(CT)16	CT	162	179	162-179	Polymorphic													yamP2noX_319570_a.L	CAGTTTTCCCAGTCACGACTGGACTAAAAAGCCTCATCCAAAA		yamP2noX_319570_a.R	GTTTAAGCGTAGAATGCTGTTTTATGCC			yam_parent1_contig_10248_a	TG	2	20	(TG)	10	(TG)10			yam_parent1_contig_10248_a	(TG)10		yam_parent1_contig_10248_a	TG					yamP2noX_211887_a
yam_parent2_contig_18419_a	yamP2noX_18419_a.L	CAGTTTTCCCAGTCACGACAGTAATTTCCCTGGATGTAATTTTACTG	yamP2noX_18419_a.R	GTTTAAAACAATATGCATGAAAAGAATGC	(AAAT)7	(AAAT)7	AAAT	0	0	-	Didn't Work													yamP2noX_18419_a.L	CAGTTTTCCCAGTCACGACAGTAATTTCCCTGGATGTAATTTTACTG		yamP2noX_18419_a.R	GTTTAAAACAATATGCATGAAAAGAATGC			yam_parent1_contig_102487_a	AG	2	20	(AG)	10	(AG)10			yam_parent1_contig_102487_a	(AG)10		yam_parent1_contig_102487_a	AG					yamP2noX_225146_a
yam_parent2_contig_226782_a	yamP2noX_226782_a.L	CAGTTTTCCCAGTCACGACAATAATCCCCCAATGTAACAACCC	yamP2noX_226782_a.R	GTTTATTGCATTCCACTGTACCCGTAAT	(AAT)8	(AAT)8	AAT	135	138	135-138	Polymorphic													yamP2noX_226782_a.L	CAGTTTTCCCAGTCACGACAATAATCCCCCAATGTAACAACCC		yamP2noX_226782_a.R	GTTTATTGCATTCCACTGTACCCGTAAT			yam_parent1_contig_102487_b	TA	2	20	(TA)	10	(TA)10			yam_parent1_contig_102487_b	(TA)10		yam_parent1_contig_102487_b	TA					yamP2noX_226782_a
yam_parent2_contig_105432_a	yamP2noX_105432_a.L	CAGTTTTCCCAGTCACGACCAAGAGTTGCAATCTAGAAATGATACA	yamP2noX_105432_a.R	GTTTAGGTAACAACTAAAAAGAAACTGAGGG	(AAT)8	(AAT)8	AAT	161	176	161-176	Polymorphic													yamP2noX_105432_a.L	CAGTTTTCCCAGTCACGACCAAGAGTTGCAATCTAGAAATGATACA		yamP2noX_105432_a.R	GTTTAGGTAACAACTAAAAAGAAACTGAGGG			yam_parent1_contig_10249_a	GA	2	20	(GA)	10	(GA)10			yam_parent1_contig_10249_a	(GA)10		yam_parent1_contig_10249_a	GA					yamP2noX_230750_a
yam_parent2_contig_53703_a	yamP2noX_53703_a.L	CAGTTTTCCCAGTCACGACTATGCTTGACCAATTCGTCCTTCT	yamP2noX_53703_a.R	GTTTTATGAGAAACCTCGGCTCTATTGC	(ATA)10	(ATA)10	ATA	170	173	170-173	Polymorphic													yamP2noX_53703_a.L	CAGTTTTCCCAGTCACGACTATGCTTGACCAATTCGTCCTTCT		yamP2noX_53703_a.R	GTTTTATGAGAAACCTCGGCTCTATTGC			yam_parent1_contig_102503_a	AG	2	20	(AG)	10	(AG)10			yam_parent1_contig_102503_a	(AG)10		yam_parent1_contig_102503_a	AG					yamP2noX_23116_a
yam_parent2_contig_506882_a	yamP2noX_506882_a.L	CAGTTTTCCCAGTCACGACGACTCTTGCTTTTGCTGATGATGA	yamP2noX_506882_a.R	GTTTAGGCCAAGCCAAAACATCTACATA	(TA)12	(TA)12	TA	0	0	-	Didn't Work													yamP2noX_506882_a.L	CAGTTTTCCCAGTCACGACGACTCTTGCTTTTGCTGATGATGA		yamP2noX_506882_a.R	GTTTAGGCCAAGCCAAAACATCTACATA			yam_parent1_contig_10251_a	GTT	3	24	(GTT)	8	(GTT)8			yam_parent1_contig_10251_a	(GTT)8		yam_parent1_contig_10251_a	GTT					yamP2noX_23526_a
yam_parent2_contig_56231_a	yamP2noX_56231_a.L	CAGTTTTCCCAGTCACGACTGCATAGCTCTAATATTTCTCAACAAAC	yamP2noX_56231_a.R	GTTTATCTTATGACTTGTGCACTGGGTT	(AAT)8	(AAT)8	AAT	157	178	157-178	Polymorphic													yamP2noX_56231_a.L	CAGTTTTCCCAGTCACGACTGCATAGCTCTAATATTTCTCAACAAAC		yamP2noX_56231_a.R	GTTTATCTTATGACTTGTGCACTGGGTT			yam_parent1_contig_102514_a	AT	2	20	(AT)	10	(AT)10			yam_parent1_contig_102514_a	(AT)10		yam_parent1_contig_102514_a	AT					yamP2noX_23770_a
yam_parent2_contig_362160_a	yamP2noX_362160_a.L	CAGTTTTCCCAGTCACGACAATTCAAATTCCTTGTGAACGTGG	yamP2noX_362160_a.R	GTTTTATATGCACTGTCCGCACTCAAAT	(AAAT)6	(AAAT)6	AAAT	166	170	166-170	Polymorphic													yamP2noX_362160_a.L	CAGTTTTCCCAGTCACGACAATTCAAATTCCTTGTGAACGTGG		yamP2noX_362160_a.R	GTTTTATATGCACTGTCCGCACTCAAAT			yam_parent1_contig_102515_a	CT	2	32	(CT)	16	(CT)16			yam_parent1_contig_102515_a	(CT)16		yam_parent1_contig_102515_a	CT					yamP2noX_24473_a
yam_parent2_contig_292922_b	yamP2noX_292922_b.L	CAGTTTTCCCAGTCACGACTGAAATGAATTGAATCAAAACAGCA	yamP2noX_292922_b.R	GTTTTTTTTGTATGTGGGGGCAATATGT	(AAT)8	(AAT)8	AAT	153	156	153-156	Polymorphic													yamP2noX_292922_b.L	CAGTTTTCCCAGTCACGACTGAAATGAATTGAATCAAAACAGCA		yamP2noX_292922_b.R	GTTTTTTTTGTATGTGGGGGCAATATGT			yam_parent1_contig_10258_a	TTTA	4	24	(TTTA)	6	(TTTA)6			yam_parent1_contig_10258_a	(TTTA)6		yam_parent1_contig_10258_a	TTTA					yamP2noX_255167_a
yam_parent2_contig_148539_a	yamP2noX_148539_a.L	CAGTTTTCCCAGTCACGACGCATGACGTTAAACTTCCTACAACC	yamP2noX_148539_a.R	GTTTGTCCAAATTAATCCATGTGGGACT	(TA)12	(TA)12	TA	151	154	151-154	Polymorphic													yamP2noX_148539_a.L	CAGTTTTCCCAGTCACGACGCATGACGTTAAACTTCCTACAACC		yamP2noX_148539_a.R	GTTTGTCCAAATTAATCCATGTGGGACT			yam_parent1_contig_102590_b	AAATA	5	20	(AAATA)	4	(AAATA)4			yam_parent1_contig_102590_b	(AAATA)4		yam_parent1_contig_102590_b	AAATA					yamP2noX_25628_a
yam_parent2_contig_133224_a	yamP2noX_133224_a.L	CAGTTTTCCCAGTCACGACTCAATGACAATGAGAAGCATCGTT	yamP2noX_133224_a.R	GTTTGTCACCTACCCCTAGACATCATGG	(TAT)7	(TAT)7	TAT	179	182	179-182	Polymorphic													yamP2noX_133224_a.L	CAGTTTTCCCAGTCACGACTCAATGACAATGAGAAGCATCGTT		yamP2noX_133224_a.R	GTTTGTCACCTACCCCTAGACATCATGG			yam_parent1_contig_102639_a	TAA	3	24	(TAA)	8	(TAA)8			yam_parent1_contig_102639_a	(TAA)8		yam_parent1_contig_102639_a	TAA					yamP2noX_257540_a
yam_parent2_contig_191437_a	yamP2noX_191437_a.L	CAGTTTTCCCAGTCACGACGACTCTCACGTGTCAACATTGCTC	yamP2noX_191437_a.R	GTTTTAAAGCATCCATTTAAGCAAGGGA	(TAA)10	(TAA)10	TAA	115	124	115-124	Polymorphic													yamP2noX_191437_a.L	CAGTTTTCCCAGTCACGACGACTCTCACGTGTCAACATTGCTC		yamP2noX_191437_a.R	GTTTTAAAGCATCCATTTAAGCAAGGGA			yam_parent1_contig_102646_a	AAT	3	24	(AAT)	8	(AAT)8			yam_parent1_contig_102646_a	(AAT)8		yam_parent1_contig_102646_a	AAT					yamP2noX_267092_a
yam_parent2_contig_413240_a	yamP2noX_413240_a.L	CAGTTTTCCCAGTCACGACTCTTTGGATGGATCATTGTGAAAA	yamP2noX_413240_a.R	GTTTCCTCCTAGAAAGTTAGTGGAGTTCACC	(AACAA)4	(AACAA)4	AACAA	181	185	181-185	Polymorphic													yamP2noX_413240_a.L	CAGTTTTCCCAGTCACGACTCTTTGGATGGATCATTGTGAAAA		yamP2noX_413240_a.R	GTTTCCTCCTAGAAAGTTAGTGGAGTTCACC			yam_parent1_contig_102668_a	CAATGG	6	30	(CAATGG)	5	(CAATGG)5			yam_parent1_contig_102668_a	(CAATGG)5		yam_parent1_contig_102668_a	CAATGG					yamP2noX_269532_a
yam_parent2_contig_196623_a	yamP2noX_196623_a.L	CAGTTTTCCCAGTCACGACTTCTAGAGAGGAGGGCCACGTTAT	yamP2noX_196623_a.R	GTTTGGTTCATAGTACCCAGCAACTCCA	(TTA)7	(TTA)7	TTA	135	153	135-153	Polymorphic													yamP2noX_196623_a.L	CAGTTTTCCCAGTCACGACTTCTAGAGAGGAGGGCCACGTTAT		yamP2noX_196623_a.R	GTTTGGTTCATAGTACCCAGCAACTCCA			yam_parent1_contig_102686_a	AC	2	20	(AC)	10	(AC)10			yam_parent1_contig_102686_a	(AC)10		yam_parent1_contig_102686_a	AC					yamP2noX_277328_a
yam_parent2_contig_51578_a	yamP2noX_51578_a.L	CAGTTTTCCCAGTCACGACGCACCTCAACCTAGAAGTTCAACAA	yamP2noX_51578_a.R	GTTTAGACACAACCAACACCACTACCAC	(AAG)10	(AAG)10	AAG	143	194	143-194	Polymorphic													yamP2noX_51578_a.L	CAGTTTTCCCAGTCACGACGCACCTCAACCTAGAAGTTCAACAA		yamP2noX_51578_a.R	GTTTAGACACAACCAACACCACTACCAC			yam_parent1_contig_102716_a	AAAATT	6	24	(AAAATT)	4	(AAAATT)4			yam_parent1_contig_102716_a	(AAAATT)4		yam_parent1_contig_102716_a	AAAATT					yamP2noX_285575_b
yam_parent2_contig_25628_a	yamP2noX_25628_a.L	CAGTTTTCCCAGTCACGACTTTCCTTCATTATTTCTTTTGTTTGAGC	yamP2noX_25628_a.R	GTTTGGCAATTGGAAGGGAACATAGTG	(TTA)7	(TTA)7	TTA	111	136	111-136	Polymorphic													yamP2noX_25628_a.L	CAGTTTTCCCAGTCACGACTTTCCTTCATTATTTCTTTTGTTTGAGC		yamP2noX_25628_a.R	GTTTGGCAATTGGAAGGGAACATAGTG			yam_parent1_contig_102716_b	AAT	3	30	(AAT)	10	(AAT)10			yam_parent1_contig_102716_b	(AAT)10		yam_parent1_contig_102716_b	AAT					yamP2noX_292922_b
yam_parent2_contig_31076_b	yamP2noX_31076_b.L	CAGTTTTCCCAGTCACGACTTTAGGTGTAAGCCAAGCCATCA	yamP2noX_31076_b.R	GTTTTTGACAAAGAAAATACTCACTGCCAT	(TTTC)6	(TTTC)6	TTTC	177	185	177-185	Polymorphic													yamP2noX_31076_b.L	CAGTTTTCCCAGTCACGACTTTAGGTGTAAGCCAAGCCATCA		yamP2noX_31076_b.R	GTTTTTGACAAAGAAAATACTCACTGCCAT			yam_parent1_contig_102717_a	GAA	3	24	(GAA)	8	(GAA)8			yam_parent1_contig_102717_a	(GAA)8		yam_parent1_contig_102717_a	GAA					yamP2noX_296337_a
yam_parent2_contig_230750_a	yamP2noX_230750_a.L	CAGTTTTCCCAGTCACGACGATGGGAGTGGGATATTGTGTTTTA	yamP2noX_230750_a.R	GTTTGACGCTGATTGTCTAGTGTCAAAAA	(TTA)7	(TTA)7	TTA	174	184	174-184	Polymorphic													yamP2noX_230750_a.L	CAGTTTTCCCAGTCACGACGATGGGAGTGGGATATTGTGTTTTA		yamP2noX_230750_a.R	GTTTGACGCTGATTGTCTAGTGTCAAAAA			yam_parent1_contig_102730_a	TTAT	4	20	(TTAT)	5	(TTAT)5			yam_parent1_contig_102730_a	(TTAT)5		yam_parent1_contig_102730_a	TTAT					yamP2noX_296337_a
yam_parent2_contig_176789_a	yamP2noX_176789_a.L	CAGTTTTCCCAGTCACGACCTAATTTTACCTTGCTTTTCCCCC	yamP2noX_176789_a.R	GTTTTAAGTACCAATGCTTCTCTGCGTC	(TC)16	(TC)16	TC	0	0	-	Didn't Work													yamP2noX_176789_a.L	CAGTTTTCCCAGTCACGACCTAATTTTACCTTGCTTTTCCCCC		yamP2noX_176789_a.R	GTTTTAAGTACCAATGCTTCTCTGCGTC			yam_parent1_contig_102742_a	AT	2	20	(AT)	10	(AT)10			yam_parent1_contig_102742_a	(AT)10		yam_parent1_contig_102742_a	AT					yamP2noX_31076_b
yam_parent2_contig_135577_a	yamP2noX_135577_a.L	CAGTTTTCCCAGTCACGACCAAATAAACTCCGTCCAAATCTCG	yamP2noX_135577_a.R	GTTTAGCAAGCGCATGTCACATTTAATA	(TAT)8	(TAT)8	TAT	118	126	118-126	Polymorphic													yamP2noX_135577_a.L	CAGTTTTCCCAGTCACGACCAAATAAACTCCGTCCAAATCTCG		yamP2noX_135577_a.R	GTTTAGCAAGCGCATGTCACATTTAATA			yam_parent1_contig_102751_b	TTAT	4	20	(TTAT)	5	(TTAT)5			yam_parent1_contig_102751_b	(TTAT)5		yam_parent1_contig_102751_b	TTAT					yamP2noX_31214_a
yam_parent2_contig_225146_a	yamP2noX_225146_a.L	CAGTTTTCCCAGTCACGACGAGACAAAGATGAGGCTCTCCAAG	yamP2noX_225146_a.R	GTTTTTTTGACAGATTTTGTGGTGTTGG	(CAT)7	(CAT)7	CAT	167	176	167-176	Polymorphic													yamP2noX_225146_a.L	CAGTTTTCCCAGTCACGACGAGACAAAGATGAGGCTCTCCAAG		yamP2noX_225146_a.R	GTTTTTTTGACAGATTTTGTGGTGTTGG			yam_parent1_contig_102751_c	AAAAC	5	20	(AAAAC)	4	(AAAAC)4			yam_parent1_contig_102751_c	(AAAAC)4		yam_parent1_contig_102751_c	AAAAC					yamP2noX_319570_a
yam_parent2_contig_496975_a	yamP2noX_496975_a.L	CAGTTTTCCCAGTCACGACTATGGGTTAACAGTGATGAAGGCA	yamP2noX_496975_a.R	GTTTAAACTAGTATATGTCAGGTTGCCCAAA	(TTTA)5	(TTTA)5	TTTA	179	206	179-206	Polymorphic													yamP2noX_496975_a.L	CAGTTTTCCCAGTCACGACTATGGGTTAACAGTGATGAAGGCA		yamP2noX_496975_a.R	GTTTAAACTAGTATATGTCAGGTTGCCCAAA			yam_parent1_contig_102767_a	GA	2	24	(GA)	12	(GA)12			yam_parent1_contig_102767_a	(GA)12		yam_parent1_contig_102767_a	GA					yamP2noX_327230_a
yam_parent2_contig_52668_a	yamP2noX_52668_a.L	CAGTTTTCCCAGTCACGACACGAAAAGAAAATTTCACGTTGGA	yamP2noX_52668_a.R	GTTTATCATGGTAGGTGTCAAACCCTTG	(TTA)8	(TTA)8	TTA	176	185	176-185	Polymorphic													yamP2noX_52668_a.L	CAGTTTTCCCAGTCACGACACGAAAAGAAAATTTCACGTTGGA		yamP2noX_52668_a.R	GTTTATCATGGTAGGTGTCAAACCCTTG			yam_parent1_contig_102831_a	AATA	4	20	(AATA)	5	(AATA)5			yam_parent1_contig_102831_a	(AATA)5		yam_parent1_contig_102831_a	AATA					yamP2noX_332739_a
yam_parent2_contig_211887_a	yamP2noX_211887_a.L	CAGTTTTCCCAGTCACGACACCGACCAAACCCTAAAATTCCTA	yamP2noX_211887_a.R	GTTTTGGCATGTTCTATGGGAGAAGAAT	(TTTA)5	(TTTA)5	TTTA	171	175	171-175	Polymorphic													yamP2noX_211887_a.L	CAGTTTTCCCAGTCACGACACCGACCAAACCCTAAAATTCCTA		yamP2noX_211887_a.R	GTTTTGGCATGTTCTATGGGAGAAGAAT			yam_parent1_contig_102839_a	TGA	3	24	(TGA)	8	(TGA)8			yam_parent1_contig_102839_a	(TGA)8		yam_parent1_contig_102839_a	TGA					yamP2noX_335108_a
yam_parent2_contig_505918_a	yamP2noX_505918_a.L	CAGTTTTCCCAGTCACGACTCCATTTTTCACTGCAAATAATCCT	yamP2noX_505918_a.R	GTTTTTTGTCAAAAACAAGGTTGTCTGG	(TTA)8	(TTA)8	TTA	0	0	-	Didn't Work													yamP2noX_505918_a.L	CAGTTTTCCCAGTCACGACTCCATTTTTCACTGCAAATAATCCT		yamP2noX_505918_a.R	GTTTTTTGTCAAAAACAAGGTTGTCTGG			yam_parent1_contig_102850_a	TTAT	4	20	(TTAT)	5	(TTAT)5			yam_parent1_contig_102850_a	(TTAT)5		yam_parent1_contig_102850_a	TTAT					yamP2noX_34639_a
yam_parent2_contig_39781_a	yamP2noX_39781_a.L	CAGTTTTCCCAGTCACGACACACTAGTTTGGATGGGTGGTTTG	yamP2noX_39781_a.R	GTTTGCTTTTCCCCAGCCTATTACTCAT	(AATT)5	(AATT)5	AATT	183	187	183-187	Polymorphic													yamP2noX_39781_a.L	CAGTTTTCCCAGTCACGACACACTAGTTTGGATGGGTGGTTTG		yamP2noX_39781_a.R	GTTTGCTTTTCCCCAGCCTATTACTCAT			yam_parent1_contig_102891_a	AAAT	4	20	(AAAT)	5	(AAAT)5			yam_parent1_contig_102891_a	(AAAT)5		yam_parent1_contig_102891_a	AAAT					yamP2noX_354635_a
yam_parent2_contig_119277_a	yamP2noX_119277_a.L	CAGTTTTCCCAGTCACGACGGCATACAATCCTTAGTATCCTTTTTGA	yamP2noX_119277_a.R	GTTTTGCTAAGGTGGCTATTTTAGTGGC	(GA)16	(GA)16	GA	178	188	178-188	Polymorphic													yamP2noX_119277_a.L	CAGTTTTCCCAGTCACGACGGCATACAATCCTTAGTATCCTTTTTGA		yamP2noX_119277_a.R	GTTTTGCTAAGGTGGCTATTTTAGTGGC			yam_parent1_contig_10291_a	TTATT	5	20	(TTATT)	4	(TTATT)4			yam_parent1_contig_10291_a	(TTATT)4		yam_parent1_contig_10291_a	TTATT					yamP2noX_356615_a
yam_parent2_contig_40437_a	yamP2noX_40437_a.L	CAGTTTTCCCAGTCACGACATTTGGGATCATTTGTTGGTTTTG	yamP2noX_40437_a.R	GTTTCAAGCAACCACTGGAATTCTAACC	(TGA)8	(TGA)8	TGA	157	197	157-197	Polymorphic													yamP2noX_40437_a.L	CAGTTTTCCCAGTCACGACATTTGGGATCATTTGTTGGTTTTG		yamP2noX_40437_a.R	GTTTCAAGCAACCACTGGAATTCTAACC			yam_parent1_contig_102940_a	TTATT	5	20	(TTATT)	4	(TTATT)4			yam_parent1_contig_102940_a	(TTATT)4		yam_parent1_contig_102940_a	TTATT					yamP2noX_362160_a
yam_parent2_contig_132127_a	yamP2noX_132127_a.L	CAGTTTTCCCAGTCACGACGAGTCAAAGTCTTCAAAGAAGGGCT	yamP2noX_132127_a.R	GTTTTGACACATTAATAAGGTCCAATGCAG	(AG)16	(AG)16	AG	147	157	147-157	Polymorphic													yamP2noX_132127_a.L	CAGTTTTCCCAGTCACGACGAGTCAAAGTCTTCAAAGAAGGGCT		yamP2noX_132127_a.R	GTTTTGACACATTAATAAGGTCCAATGCAG			yam_parent1_contig_102982_a	AG	2	20	(AG)	10	(AG)10			yam_parent1_contig_102982_a	(AG)10		yam_parent1_contig_102982_a	AG					yamP2noX_381735_a
yam_parent2_contig_428886_a	yamP2noX_428886_a.L	CAGTTTTCCCAGTCACGACACTCCTGTGAATAATTAATCCACCCTT	yamP2noX_428886_a.R	GTTTAGGATGAGCTTGTCGTCTATTTGC	(TTAT)6	(TTAT)6	TTAT	117	121	117-121	Polymorphic													yamP2noX_428886_a.L	CAGTTTTCCCAGTCACGACACTCCTGTGAATAATTAATCCACCCTT		yamP2noX_428886_a.R	GTTTAGGATGAGCTTGTCGTCTATTTGC			yam_parent1_contig_102982_b	AC	2	20	(AC)	10	(AC)10			yam_parent1_contig_102982_b	(AC)10		yam_parent1_contig_102982_b	AC					yamP2noX_397745_a
yam_parent2_contig_296337_a	yamP2noX_296337_a.L	CAGTTTTCCCAGTCACGACAACTTCATCCATCCAAGGAGATTG	yamP2noX_296337_a.R	GTTTCACTTGAGTTCATCTATGCCCAAA	(TTGGA)4	(TTGGA)4	TTGGA	161	194	161-194	Polymorphic													yamP2noX_296337_a.L	CAGTTTTCCCAGTCACGACAACTTCATCCATCCAAGGAGATTG		yamP2noX_296337_a.R	GTTTCACTTGAGTTCATCTATGCCCAAA			yam_parent1_contig_102982_c	AT	2	20	(AT)	10	(AT)10			yam_parent1_contig_102982_c	(AT)10		yam_parent1_contig_102982_c	AT					yamP2noX_39781_a
yam_parent2_contig_354635_a	yamP2noX_354635_a.L	CAGTTTTCCCAGTCACGACTCCATCCTAATTTGAAGCTCACAAC	yamP2noX_354635_a.R	GTTTTTTTTCCATTTGTTTGCATTTTGA	(GAT)12	(GAT)12	GAT	176	182	176-182	Polymorphic													yamP2noX_354635_a.L	CAGTTTTCCCAGTCACGACTCCATCCTAATTTGAAGCTCACAAC		yamP2noX_354635_a.R	GTTTTTTTTCCATTTGTTTGCATTTTGA			yam_parent1_contig_10300_a	CA	2	20	(CA)	10	(CA)10			yam_parent1_contig_10300_a	(CA)10		yam_parent1_contig_10300_a	CA					yamP2noX_40437_a
yam_parent2_contig_31214_a	yamP2noX_31214_a.L	CAGTTTTCCCAGTCACGACAAATGGTGAATAATGAATCACAGATCA	yamP2noX_31214_a.R	GTTTACCCTCGTGAACCCTCACTTTAT	(TTAT)8	(TTAT)8	TTAT	164	176	164-176	Polymorphic													yamP2noX_31214_a.L	CAGTTTTCCCAGTCACGACAAATGGTGAATAATGAATCACAGATCA		yamP2noX_31214_a.R	GTTTACCCTCGTGAACCCTCACTTTAT			yam_parent1_contig_103037_a	AAAT	4	20	(AAAT)	5	(AAAT)5			yam_parent1_contig_103037_a	(AAAT)5		yam_parent1_contig_103037_a	AAAT					yamP2noX_407852_a
yam_parent2_contig_109623_a	yamP2noX_109623_a.L	CAGTTTTCCCAGTCACGACTGATATTAGAGAAGCCATTTTGGCA	yamP2noX_109623_a.R	GTTTTGGGTTTGTACCCTCATTAATTTGA	(TA)10	(TA)10	TA	120	139	120-139	Polymorphic													yamP2noX_109623_a.L	CAGTTTTCCCAGTCACGACTGATATTAGAGAAGCCATTTTGGCA		yamP2noX_109623_a.R	GTTTTGGGTTTGTACCCTCATTAATTTGA			yam_parent1_contig_103045_a	TTTAT	5	20	(TTTAT)	4	(TTTAT)4			yam_parent1_contig_103045_a	(TTTAT)4		yam_parent1_contig_103045_a	TTTAT					yamP2noX_413240_a
yam_parent2_contig_23770_a	yamP2noX_23770_a.L	CAGTTTTCCCAGTCACGACTCATGTGAGGAGGAAAGCAAGATT	yamP2noX_23770_a.R	GTTTTGGATTGGAGATGAATTTGATGGT	(TCT)10	(TCT)10	TCT	162	170	162-170	Polymorphic													yamP2noX_23770_a.L	CAGTTTTCCCAGTCACGACTCATGTGAGGAGGAAAGCAAGATT		yamP2noX_23770_a.R	GTTTTGGATTGGAGATGAATTTGATGGT			yam_parent1_contig_103061_a	AAAT	4	20	(AAAT)	5	(AAAT)5			yam_parent1_contig_103061_a	(AAAT)5		yam_parent1_contig_103061_a	AAAT					yamP2noX_413240_a
yam_parent2_contig_540215_a	yamP2noX_540215_a.L	CAGTTTTCCCAGTCACGACTGGCCTTATGTATGTGTTTTTCATAAAT	yamP2noX_540215_a.R	GTTTCAAAAGTTTGGTCCTTCTTCTTGG	(TTA)7	(TTA)7	TTA	179	201	179-201	Polymorphic													yamP2noX_540215_a.L	CAGTTTTCCCAGTCACGACTGGCCTTATGTATGTGTTTTTCATAAAT		yamP2noX_540215_a.R	GTTTCAAAAGTTTGGTCCTTCTTCTTGG			yam_parent1_contig_103111_a	TA	2	24	(TA)	12	(TA)12			yam_parent1_contig_103111_a	(TA)12		yam_parent1_contig_103111_a	TA					yamP2noX_428886_a
yam_parent2_contig_617971_a	yamP2noX_617971_a.L	CAGTTTTCCCAGTCACGACTTCATGCATTAAAATCACAAAATCA	yamP2noX_617971_a.R	GTTTTGTTGTGTTAAAGTGGAAATTGACC	(ATAA)6	(ATAA)6	ATAA	133	136	133-136	Polymorphic													yamP2noX_617971_a.L	CAGTTTTCCCAGTCACGACTTCATGCATTAAAATCACAAAATCA		yamP2noX_617971_a.R	GTTTTGTTGTGTTAAAGTGGAAATTGACC			yam_parent1_contig_103128_c	TCAT	4	20	(TCAT)	5	(TCAT)5			yam_parent1_contig_103128_c	(TCAT)5		yam_parent1_contig_103128_c	TCAT					yamP2noX_469460_a
yam_parent2_contig_109623_a	yamP2noX_109623_a.L	CAGTTTTCCCAGTCACGACTGATATTAGAGAAGCCATTTTGGCA	yamP2noX_109623_a.R	GTTTTGGGTTTGTACCCTCATTAATTTGA	(TA)10	(TA)10	TA	120	139	120-139	Polymorphic													yamP2noX_109623_a.L	CAGTTTTCCCAGTCACGACTGATATTAGAGAAGCCATTTTGGCA		yamP2noX_109623_a.R	GTTTTGGGTTTGTACCCTCATTAATTTGA			yam_parent1_contig_103153_a	TTTTAT	6	24	(TTTTAT)	4	(TTTTAT)4			yam_parent1_contig_103153_a	(TTTTAT)4		yam_parent1_contig_103153_a	TTTTAT					yamP2noX_479424_b
yam_parent2_contig_255167_a	yamP2noX_255167_a.L	CAGTTTTCCCAGTCACGACTGTATTTCCATCCATCCCTTCAAT	yamP2noX_255167_a.R	GTTTCCAAGAAAGAAGTTGGAAAAGGAA	(CTC)10	(CTC)10	CTC	146	156	146-156	Polymorphic													yamP2noX_255167_a.L	CAGTTTTCCCAGTCACGACTGTATTTCCATCCATCCCTTCAAT		yamP2noX_255167_a.R	GTTTCCAAGAAAGAAGTTGGAAAAGGAA			yam_parent1_contig_103155_a	CATG	4	20	(CATG)	5	(CATG)5			yam_parent1_contig_103155_a	(CATG)5		yam_parent1_contig_103155_a	CATG					yamP2noX_496975_a
yam_parent2_contig_209928_a	yamP2noX_209928_a.L	CAGTTTTCCCAGTCACGACGAACTTCGACGGTTTGTTGATACA	yamP2noX_209928_a.R	GTTTGGGTGACCATTTTGATGTGTTTTT	(TC)10	(TC)10	TC	170	194	170-194	Polymorphic													yamP2noX_209928_a.L	CAGTTTTCCCAGTCACGACGAACTTCGACGGTTTGTTGATACA		yamP2noX_209928_a.R	GTTTGGGTGACCATTTTGATGTGTTTTT			yam_parent1_contig_1032_a	CTT	3	36	(CTT)	12	(CTT)12			yam_parent1_contig_1032_a	(CTT)12		yam_parent1_contig_1032_a	CTT					yamP2noX_505918_a
yam_parent2_contig_15837_a	yamP2noX_15837_a.L	CAGTTTTCCCAGTCACGACCCCTTTTCTCTAAGAGGCTAACACC	yamP2noX_15837_a.R	GTTTTCACTTCTTTGCCCCTAAAACATA	(AGA)7	(AGA)7	AGA	180	183	180-183	Polymorphic													yamP2noX_15837_a.L	CAGTTTTCCCAGTCACGACCCCTTTTCTCTAAGAGGCTAACACC		yamP2noX_15837_a.R	GTTTTCACTTCTTTGCCCCTAAAACATA			yam_parent1_contig_103217_a	ATTT	4	28	(ATTT)	7	(ATTT)7			yam_parent1_contig_103217_a	(ATTT)7		yam_parent1_contig_103217_a	ATTT					yamP2noX_506882_a
yam_parent2_contig_16670_a	yamP2noX_16670_a.L	CAGTTTTCCCAGTCACGACGTGCTGACTTGAGTTGAGCTTTTC	yamP2noX_16670_a.R	GTTTTCGAGGGAGGGATAAGTTTATGTG	(CA)16	(CA)16	CA	165	174	165-174	Polymorphic													yamP2noX_16670_a.L	CAGTTTTCCCAGTCACGACGTGCTGACTTGAGTTGAGCTTTTC		yamP2noX_16670_a.R	GTTTTCGAGGGAGGGATAAGTTTATGTG			yam_parent1_contig_103226_a	TTAT	4	24	(TTAT)	6	(TTAT)6			yam_parent1_contig_103226_a	(TTAT)6		yam_parent1_contig_103226_a	TTAT					yamP2noX_51578_a
yam_parent2_contig_639175_a	yamP2noX_639175_a.L	CAGTTTTCCCAGTCACGACCTTTTCTTTGAAGTCTTTAATCATCCA	yamP2noX_639175_a.R	GTTTTCCTAAAACAACATAAACCAATTCAAA	(ATT)7	(ATT)7	ATT	88	178	88-178	Polymorphic													yamP2noX_639175_a.L	CAGTTTTCCCAGTCACGACCTTTTCTTTGAAGTCTTTAATCATCCA		yamP2noX_639175_a.R	GTTTTCCTAAAACAACATAAACCAATTCAAA			yam_parent1_contig_103226_b	AAAAT	5	20	(AAAAT)	4	(AAAAT)4			yam_parent1_contig_103226_b	(AAAAT)4		yam_parent1_contig_103226_b	AAAAT					yamP2noX_52668_a
yam_parent2_contig_296337_a	yamP2noX_296337_a.L	CAGTTTTCCCAGTCACGACAACTTCATCCATCCAAGGAGATTG	yamP2noX_296337_a.R	GTTTCACTTGAGTTCATCTATGCCCAAA	(TTGGA)4	(TTGGA)4	TTGGA	161	194	161-194	Polymorphic													yamP2noX_296337_a.L	CAGTTTTCCCAGTCACGACAACTTCATCCATCCAAGGAGATTG		yamP2noX_296337_a.R	GTTTCACTTGAGTTCATCTATGCCCAAA			yam_parent1_contig_10327_a	ATAA	4	20	(ATAA)	5	(ATAA)5			yam_parent1_contig_10327_a	(ATAA)5		yam_parent1_contig_10327_a	ATAA					yamP2noX_530129_a
yam_parent2_contig_413240_a	yamP2noX_413240_a.L	CAGTTTTCCCAGTCACGACTCTTTGGATGGATCATTGTGAAAA	yamP2noX_413240_a.R	GTTTCCTCCTAGAAAGTTAGTGGAGTTCACC	(AACAA)4	(AACAA)4	AACAA	181	185	181-185	Polymorphic													yamP2noX_413240_a.L	CAGTTTTCCCAGTCACGACTCTTTGGATGGATCATTGTGAAAA		yamP2noX_413240_a.R	GTTTCCTCCTAGAAAGTTAGTGGAGTTCACC			yam_parent1_contig_103292_a	TTTTTAT	7	28	(TTTTTAT)	4	(TTTTTAT)4			yam_parent1_contig_103292_a	(TTTTTAT)4		yam_parent1_contig_103292_a	TTTTTAT					yamP2noX_53703_a
yam_parent2_contig_540215_a	yamP2noX_540215_a.L	CAGTTTTCCCAGTCACGACTGGCCTTATGTATGTGTTTTTCATAAAT	yamP2noX_540215_a.R	GTTTCAAAAGTTTGGTCCTTCTTCTTGG	(TTA)7	(TTA)7	TTA	179	201	179-201	Polymorphic													yamP2noX_540215_a.L	CAGTTTTCCCAGTCACGACTGGCCTTATGTATGTGTTTTTCATAAAT		yamP2noX_540215_a.R	GTTTCAAAAGTTTGGTCCTTCTTCTTGG			yam_parent1_contig_103348_a	AT	2	20	(AT)	10	(AT)10			yam_parent1_contig_103348_a	(AT)10		yam_parent1_contig_103348_a	AT					yamP2noX_540215_a
yam_parent2_contig_479424_b	yamP2noX_479424_b.L	CAGTTTTCCCAGTCACGACAAATCATGTTATCACAAGCCACCA	yamP2noX_479424_b.R	GTTTCCTCTTTCTCATAAGCAAAGCCAA	(CAC)8	(CAC)8	CAC	88	216	88-216	Polymorphic													yamP2noX_479424_b.L	CAGTTTTCCCAGTCACGACAAATCATGTTATCACAAGCCACCA		yamP2noX_479424_b.R	GTTTCCTCTTTCTCATAAGCAAAGCCAA			yam_parent1_contig_10338_a	TCT	3	21	(TCT)	7	(TCT)7			yam_parent1_contig_10338_a	(TCT)7		yam_parent1_contig_10338_a	TCT					yamP2noX_540215_a
yam_parent2_contig_285575_b	yamP2noX_285575_b.L	CAGTTTTCCCAGTCACGACGATGCCCAATTTCTGAAGCATTAT	yamP2noX_285575_b.R	GTTTTTTATCAAGTTTTACAAGGGGAATGAA	(TCA)7	(TCA)7	TCA	159	162	159-162	Polymorphic													yamP2noX_285575_b.L	CAGTTTTCCCAGTCACGACGATGCCCAATTTCTGAAGCATTAT		yamP2noX_285575_b.R	GTTTTTTATCAAGTTTTACAAGGGGAATGAA			yam_parent1_contig_103391_a	TA	2	20	(TA)	10	(TA)10			yam_parent1_contig_103391_a	(TA)10		yam_parent1_contig_103391_a	TA					yamP2noX_56231_a
yam_parent2_contig_327230_a	yamP2noX_327230_a.L	CAGTTTTCCCAGTCACGACGAAGAGAGTGGTGGAAATGGACTC	yamP2noX_327230_a.R	GTTTTTACCAAAATCCACAAAATACGGG	(TTA)8	(TTA)8	TTA	181	199	181-199	Polymorphic													yamP2noX_327230_a.L	CAGTTTTCCCAGTCACGACGAAGAGAGTGGTGGAAATGGACTC		yamP2noX_327230_a.R	GTTTTTACCAAAATCCACAAAATACGGG			yam_parent1_contig_103494_a	TA	2	20	(TA)	10	(TA)10			yam_parent1_contig_103494_a	(TA)10		yam_parent1_contig_103494_a	TA					yamP2noX_56817_a
yam_parent2_contig_196032_a	yamP2noX_196032_a.L	CAGTTTTCCCAGTCACGACTTGAATCAAGACGATGTTTCTTCG	yamP2noX_196032_a.R	GTTTGCTCATGGAGTTTCAGAGGAAAAG	(GCT)7	(GCT)7	GCT	103	124	103-124	Polymorphic													yamP2noX_196032_a.L	CAGTTTTCCCAGTCACGACTTGAATCAAGACGATGTTTCTTCG		yamP2noX_196032_a.R	GTTTGCTCATGGAGTTTCAGAGGAAAAG			yam_parent1_contig_103494_b	CCGGCA	6	24	(CCGGCA)	4	(CCGGCA)4			yam_parent1_contig_103494_b	(CCGGCA)4		yam_parent1_contig_103494_b	CCGGCA					yamP2noX_617971_a
yam_parent2_contig_147034_a	yamP2noX_147034_a.L	CAGTTTTCCCAGTCACGACCTGGTGCTCCTAAACTGTTCTTCC	yamP2noX_147034_a.R	GTTTAGAAGGAGAAGGAGAAGGAGAGGA	(TTC)7	(TTC)7	TTC	147	151	147-151	Polymorphic													yamP2noX_147034_a.L	CAGTTTTCCCAGTCACGACCTGGTGCTCCTAAACTGTTCTTCC		yamP2noX_147034_a.R	GTTTAGAAGGAGAAGGAGAAGGAGAGGA			yam_parent1_contig_103508_a	AAAT	4	24	(AAAT)	6	(AAAT)6			yam_parent1_contig_103508_a	(AAAT)6		yam_parent1_contig_103508_a	AAAT					yamP2noX_63443_a
yam_parent2_contig_67500_a	yamP2noX_67500_a.L	CAGTTTTCCCAGTCACGACTGGCTAAAAGCCATCATCATAACC	yamP2noX_67500_a.R	GTTTCAAGCAGCACTGGCTAAAACTCTT	(CAT)7	(CAT)7	CAT	135	182	135-182	Polymorphic													yamP2noX_67500_a.L	CAGTTTTCCCAGTCACGACTGGCTAAAAGCCATCATCATAACC		yamP2noX_67500_a.R	GTTTCAAGCAGCACTGGCTAAAACTCTT			yam_parent1_contig_103522_a	AATA	4	20	(AATA)	5	(AATA)5			yam_parent1_contig_103522_a	(AATA)5		yam_parent1_contig_103522_a	AATA					yamP2noX_63819_a
yam_parent2_contig_127895_a	yamP2noX_127895_a.L	CAGTTTTCCCAGTCACGACATGTTGATGATTTGAGGCATGTGT	yamP2noX_127895_a.R	GTTTTCTCAATCCTTCATGTGATTTTCAA	(AAT)8	(AAT)8	AAT	154	170	154-170	Polymorphic													yamP2noX_127895_a.L	CAGTTTTCCCAGTCACGACATGTTGATGATTTGAGGCATGTGT		yamP2noX_127895_a.R	GTTTTCTCAATCCTTCATGTGATTTTCAA			yam_parent1_contig_103536_a	ATAAA	5	25	(ATAAA)	5	(ATAAA)5			yam_parent1_contig_103536_a	(ATAAA)5		yam_parent1_contig_103536_a	ATAAA					yamP2noX_639175_a
yam_parent2_contig_34639_a	yamP2noX_34639_a.L	CAGTTTTCCCAGTCACGACCCCTACACTCAAGTTAATACAAGGCA	yamP2noX_34639_a.R	GTTTCCGCTGGTATTGTAATTTTGGAAC	(AC)16	(AC)16	AC	175	179	175-179	Polymorphic													yamP2noX_34639_a.L	CAGTTTTCCCAGTCACGACCCCTACACTCAAGTTAATACAAGGCA		yamP2noX_34639_a.R	GTTTCCGCTGGTATTGTAATTTTGGAAC			yam_parent1_contig_103544_a	TC	2	24	(TC)	12	(TC)12			yam_parent1_contig_103544_a	(TC)12		yam_parent1_contig_103544_a	TC					yamP2noX_656668_a
yam_parent2_contig_116886_a	yamP2noX_116886_a.L	CAGTTTTCCCAGTCACGACTTGTTTATTTATAACACATCTCTTGGGA	yamP2noX_116886_a.R	GTTTCTTGTTAATGGAATTGTTTGGGAG	(TTTTA)4	(TTTTA)4	TTTTA	136	136	136-136	Monomorphic													yamP2noX_116886_a.L	CAGTTTTCCCAGTCACGACTTGTTTATTTATAACACATCTCTTGGGA		yamP2noX_116886_a.R	GTTTCTTGTTAATGGAATTGTTTGGGAG			yam_parent1_contig_103563_a	CTC	3	30	(CTC)	10	(CTC)10			yam_parent1_contig_103563_a	(CTC)10		yam_parent1_contig_103563_a	CTC					yamP2noX_67500_a
yam_parent2_contig_267092_a	yamP2noX_267092_a.L	CAGTTTTCCCAGTCACGACGCGCACTTCTCATTTCAAAACTCT	yamP2noX_267092_a.R	GTTTTCATCTTCAATTTGGAAGGGACTG	(TA)10	(TA)10	TA	165	190	165-190	Polymorphic													yamP2noX_267092_a.L	CAGTTTTCCCAGTCACGACGCGCACTTCTCATTTCAAAACTCT		yamP2noX_267092_a.R	GTTTTCATCTTCAATTTGGAAGGGACTG			yam_parent1_contig_103571_a	ATTT	4	24	(ATTT)	6	(ATTT)6			yam_parent1_contig_103571_a	(ATTT)6		yam_parent1_contig_103571_a	ATTT					yamP2noX_84514_a
yam_parent2_contig_397745_a	yamP2noX_397745_a.L	CAGTTTTCCCAGTCACGACATCTTCTTTGATTGCTTCTGGTGC	yamP2noX_397745_a.R	GTTTGATCTATTCCCCCAATCCATACAA	(GT)16	(GT)16	GT	123	137	123-137	Polymorphic													yamP2noX_397745_a.L	CAGTTTTCCCAGTCACGACATCTTCTTTGATTGCTTCTGGTGC		yamP2noX_397745_a.R	GTTTGATCTATTCCCCCAATCCATACAA			yam_parent1_contig_103577_a	AAAAT	5	20	(AAAAT)	4	(AAAAT)4			yam_parent1_contig_103577_a	(AAAAT)4		yam_parent1_contig_103577_a	AAAAT					yamP2noX_88620_a
yam_parent2_contig_407852_a	yamP2noX_407852_a.L	CAGTTTTCCCAGTCACGACTCCTTTTAATGTATGGTGGGCTTT	yamP2noX_407852_a.R	GTTTAAAATTCACCGAAAACAAACAATTT	(TAT)8	(TAT)8	TAT	250	267	250-267	Polymorphic													yamP2noX_407852_a.L	CAGTTTTCCCAGTCACGACTCCTTTTAATGTATGGTGGGCTTT		yamP2noX_407852_a.R	GTTTAAAATTCACCGAAAACAAACAATTT			yam_parent1_contig_103577_b	AAAAT	5	25	(AAAAT)	5	(AAAAT)5			yam_parent1_contig_103577_b	(AAAAT)5		yam_parent1_contig_103577_b	AAAAT					yamP2noX_96903_a
yam_parent2_contig_206334_a	yamP2noX_206334_a.L	CAGTTTTCCCAGTCACGACTGTGAATATAGGATGGGTGCTTCC	yamP2noX_206334_a.R	GTTTATCTCTTCGTTTTTCCCCTCAATC	(TCT)8	(TCT)8	TCT	163	173	163-173	Polymorphic													yamP2noX_206334_a.L	CAGTTTTCCCAGTCACGACTGTGAATATAGGATGGGTGCTTCC		yamP2noX_206334_a.R	GTTTATCTCTTCGTTTTTCCCCTCAATC			yam_parent1_contig_103578_a	AT	2	24	(AT)	12	(AT)12			yam_parent1_contig_103578_a	(AT)12		yam_parent1_contig_103578_a	AT					yamP2noX_98231_a
																															yam_parent1_contig_103611_a	CTT	3	21	(CTT)	7	(CTT)7			yam_parent1_contig_103611_a	(CTT)7		yam_parent1_contig_103611_a	CTT
																															yam_parent1_contig_103611_b	TATAA	5	20	(TATAA)	4	(TATAA)4			yam_parent1_contig_103611_b	(TATAA)4		yam_parent1_contig_103611_b	TATAA
																															yam_parent1_contig_103647_a	AATGAG	6	24	(AATGAG)	4	(AATGAG)4			yam_parent1_contig_103647_a	(AATGAG)4		yam_parent1_contig_103647_a	AATGAG
																															yam_parent1_contig_103648_a	TATT	4	20	(TATT)	5	(TATT)5			yam_parent1_contig_103648_a	(TATT)5		yam_parent1_contig_103648_a	TATT
																															yam_parent1_contig_103650_a	TAT	3	30	(TAT)	10	(TAT)10			yam_parent1_contig_103650_a	(TAT)10		yam_parent1_contig_103650_a	TAT
																															yam_parent1_contig_103696_a	TTTAT	5	25	(TTTAT)	5	(TTTAT)5			yam_parent1_contig_103696_a	(TTTAT)5		yam_parent1_contig_103696_a	TTTAT
																															yam_parent1_contig_103699_a	CAA	3	21	(CAA)	7	(CAA)7			yam_parent1_contig_103699_a	(CAA)7		yam_parent1_contig_103699_a	CAA
																															yam_parent1_contig_103705_a	ATT	3	21	(ATT)	7	(ATT)7			yam_parent1_contig_103705_a	(ATT)7		yam_parent1_contig_103705_a	ATT
																															yam_parent1_contig_103726_a	ATG	3	21	(ATG)	7	(ATG)7			yam_parent1_contig_103726_a	(ATG)7		yam_parent1_contig_103726_a	ATG
																															yam_parent1_contig_103732_a	AG	2	30	(AG)	15	(AG)15			yam_parent1_contig_103732_a	(AG)15		yam_parent1_contig_103732_a	AG
																															yam_parent1_contig_103736_a	TC	2	24	(TC)	12	(TC)12			yam_parent1_contig_103736_a	(TC)12		yam_parent1_contig_103736_a	TC
																															yam_parent1_contig_103796_a	AGAAAA	6	24	(AGAAAA)	4	(AGAAAA)4			yam_parent1_contig_103796_a	(AGAAAA)4		yam_parent1_contig_103796_a	AGAAAA
																															yam_parent1_contig_103799_a	CTT	3	21	(CTT)	7	(CTT)7			yam_parent1_contig_103799_a	(CTT)7		yam_parent1_contig_103799_a	CTT
																															yam_parent1_contig_103833_a	TTAT	4	24	(TTAT)	6	(TTAT)6			yam_parent1_contig_103833_a	(TTAT)6		yam_parent1_contig_103833_a	TTAT
																															yam_parent1_contig_103833_b	TTA	3	36	(TTA)	12	(TTA)12			yam_parent1_contig_103833_b	(TTA)12		yam_parent1_contig_103833_b	TTA
																															yam_parent1_contig_103845_a	ATTT	4	20	(ATTT)	5	(ATTT)5			yam_parent1_contig_103845_a	(ATTT)5		yam_parent1_contig_103845_a	ATTT
																															yam_parent1_contig_103859_b	GA	2	24	(GA)	12	(GA)12			yam_parent1_contig_103859_b	(GA)12		yam_parent1_contig_103859_b	GA
																															yam_parent1_contig_103866_a	TA	2	20	(TA)	10	(TA)10			yam_parent1_contig_103866_a	(TA)10		yam_parent1_contig_103866_a	TA
																															yam_parent1_contig_104002_a	TTAT	4	20	(TTAT)	5	(TTAT)5			yam_parent1_contig_104002_a	(TTAT)5		yam_parent1_contig_104002_a	TTAT
																															yam_parent1_contig_104036_a	TTTA	4	20	(TTTA)	5	(TTTA)5			yam_parent1_contig_104036_a	(TTTA)5		yam_parent1_contig_104036_a	TTTA
																															yam_parent1_contig_104053_a	TTC	3	24	(TTC)	8	(TTC)8			yam_parent1_contig_104053_a	(TTC)8		yam_parent1_contig_104053_a	TTC
																															yam_parent1_contig_10409_a	AT	2	20	(AT)	10	(AT)10			yam_parent1_contig_10409_a	(AT)10		yam_parent1_contig_10409_a	AT
																															yam_parent1_contig_104105_a	AG	2	32	(AG)	16	(AG)16			yam_parent1_contig_104105_a	(AG)16		yam_parent1_contig_104105_a	AG
																															yam_parent1_contig_104201_a	TA	2	20	(TA)	10	(TA)10			yam_parent1_contig_104201_a	(TA)10		yam_parent1_contig_104201_a	TA
																															yam_parent1_contig_104201_b	AT	2	20	(AT)	10	(AT)10			yam_parent1_contig_104201_b	(AT)10		yam_parent1_contig_104201_b	AT
																															yam_parent1_contig_104275_a	AT	2	20	(AT)	10	(AT)10			yam_parent1_contig_104275_a	(AT)10		yam_parent1_contig_104275_a	AT
																															yam_parent1_contig_104290_a	TTA	3	30	(TTA)	10	(TTA)10			yam_parent1_contig_104290_a	(TTA)10		yam_parent1_contig_104290_a	TTA
																															yam_parent1_contig_10431_a	TC	2	20	(TC)	10	(TC)10			yam_parent1_contig_10431_a	(TC)10		yam_parent1_contig_10431_a	TC
																															yam_parent1_contig_104313_a	CAT	3	24	(CAT)	8	(CAT)8			yam_parent1_contig_104313_a	(CAT)8		yam_parent1_contig_104313_a	CAT
																															yam_parent1_contig_104382_a	CATG	4	20	(CATG)	5	(CATG)5			yam_parent1_contig_104382_a	(CATG)5		yam_parent1_contig_104382_a	CATG
																															yam_parent1_contig_104391_a	TTAT	4	20	(TTAT)	5	(TTAT)5			yam_parent1_contig_104391_a	(TTAT)5		yam_parent1_contig_104391_a	TTAT
																															yam_parent1_contig_104516_a	TA	2	24	(TA)	12	(TA)12			yam_parent1_contig_104516_a	(TA)12		yam_parent1_contig_104516_a	TA
																															yam_parent1_contig_104619_a	AAT	3	24	(AAT)	8	(AAT)8			yam_parent1_contig_104619_a	(AAT)8		yam_parent1_contig_104619_a	AAT
																															yam_parent1_contig_104684_a	TAA	3	30	(TAA)	10	(TAA)10			yam_parent1_contig_104684_a	(TAA)10		yam_parent1_contig_104684_a	TAA
																															yam_parent1_contig_10469_a	AT	2	20	(AT)	10	(AT)10			yam_parent1_contig_10469_a	(AT)10		yam_parent1_contig_10469_a	AT
																															yam_parent1_contig_104749_a	TA	2	20	(TA)	10	(TA)10			yam_parent1_contig_104749_a	(TA)10		yam_parent1_contig_104749_a	TA
																															yam_parent1_contig_104788_a	ATT	3	30	(ATT)	10	(ATT)10			yam_parent1_contig_104788_a	(ATT)10		yam_parent1_contig_104788_a	ATT
																															yam_parent1_contig_104815_a	AT	2	20	(AT)	10	(AT)10			yam_parent1_contig_104815_a	(AT)10		yam_parent1_contig_104815_a	AT
																															yam_parent1_contig_104826_a	TTCT	4	20	(TTCT)	5	(TTCT)5			yam_parent1_contig_104826_a	(TTCT)5		yam_parent1_contig_104826_a	TTCT
																															yam_parent1_contig_104827_a	TTTTA	5	25	(TTTTA)	5	(TTTTA)5			yam_parent1_contig_104827_a	(TTTTA)5		yam_parent1_contig_104827_a	TTTTA
																															yam_parent1_contig_104903_a	AATA	4	24	(AATA)	6	(AATA)6			yam_parent1_contig_104903_a	(AATA)6		yam_parent1_contig_104903_a	AATA
																															yam_parent1_contig_104929_a	GA	2	20	(GA)	10	(GA)10			yam_parent1_contig_104929_a	(GA)10		yam_parent1_contig_104929_a	GA
																															yam_parent1_contig_104929_b	TTA	3	21	(TTA)	7	(TTA)7			yam_parent1_contig_104929_b	(TTA)7		yam_parent1_contig_104929_b	TTA
																															yam_parent1_contig_10494_a	TC	2	20	(TC)	10	(TC)10			yam_parent1_contig_10494_a	(TC)10		yam_parent1_contig_10494_a	TC
																															yam_parent1_contig_104972_a	TGTT	4	20	(TGTT)	5	(TGTT)5			yam_parent1_contig_104972_a	(TGTT)5		yam_parent1_contig_104972_a	TGTT
																															yam_parent1_contig_104976_a	TA	2	20	(TA)	10	(TA)10			yam_parent1_contig_104976_a	(TA)10		yam_parent1_contig_104976_a	TA
																															yam_parent1_contig_104992_a	TG	2	20	(TG)	10	(TG)10			yam_parent1_contig_104992_a	(TG)10		yam_parent1_contig_104992_a	TG
																															yam_parent1_contig_105052_a	AAG	3	36	(AAG)	12	(AAG)12			yam_parent1_contig_105052_a	(AAG)12		yam_parent1_contig_105052_a	AAG
																															yam_parent1_contig_105053_a	CTCCTT	6	24	(CTCCTT)	4	(CTCCTT)4			yam_parent1_contig_105053_a	(CTCCTT)4		yam_parent1_contig_105053_a	CTCCTT
																															yam_parent1_contig_105059_b	GAAA	4	20	(GAAA)	5	(GAAA)5			yam_parent1_contig_105059_b	(GAAA)5		yam_parent1_contig_105059_b	GAAA
																															yam_parent1_contig_105063_a	CT	2	20	(CT)	10	(CT)10			yam_parent1_contig_105063_a	(CT)10		yam_parent1_contig_105063_a	CT
																															yam_parent1_contig_105086_a	TC	2	20	(TC)	10	(TC)10			yam_parent1_contig_105086_a	(TC)10		yam_parent1_contig_105086_a	TC
																															yam_parent1_contig_105087_a	TTA	3	24	(TTA)	8	(TTA)8			yam_parent1_contig_105087_a	(TTA)8		yam_parent1_contig_105087_a	TTA
																															yam_parent1_contig_105088_a	AT	2	20	(AT)	10	(AT)10			yam_parent1_contig_105088_a	(AT)10		yam_parent1_contig_105088_a	AT
																															yam_parent1_contig_105090_a	AT	2	20	(AT)	10	(AT)10			yam_parent1_contig_105090_a	(AT)10		yam_parent1_contig_105090_a	AT
																															yam_parent1_contig_105112_a	CTTTT	5	20	(CTTTT)	4	(CTTTT)4			yam_parent1_contig_105112_a	(CTTTT)4		yam_parent1_contig_105112_a	CTTTT
																															yam_parent1_contig_105132_a	AT	2	24	(AT)	12	(AT)12			yam_parent1_contig_105132_a	(AT)12		yam_parent1_contig_105132_a	AT
																															yam_parent1_contig_105149_a	TATT	4	20	(TATT)	5	(TATT)5			yam_parent1_contig_105149_a	(TATT)5		yam_parent1_contig_105149_a	TATT
																															yam_parent1_contig_10522_a	TA	2	20	(TA)	10	(TA)10			yam_parent1_contig_10522_a	(TA)10		yam_parent1_contig_10522_a	TA
																															yam_parent1_contig_10522_b	AC	2	20	(AC)	10	(AC)10			yam_parent1_contig_10522_b	(AC)10		yam_parent1_contig_10522_b	AC
																															yam_parent1_contig_105277_a	TAAA	4	20	(TAAA)	5	(TAAA)5			yam_parent1_contig_105277_a	(TAAA)5		yam_parent1_contig_105277_a	TAAA
																															yam_parent1_contig_105277_b	CATCCT	6	24	(CATCCT)	4	(CATCCT)4			yam_parent1_contig_105277_b	(CATCCT)4		yam_parent1_contig_105277_b	CATCCT
																															yam_parent1_contig_105289_a	AAT	3	21	(AAT)	7	(AAT)7			yam_parent1_contig_105289_a	(AAT)7		yam_parent1_contig_105289_a	AAT
																															yam_parent1_contig_105292_a	AC	2	20	(AC)	10	(AC)10			yam_parent1_contig_105292_a	(AC)10		yam_parent1_contig_105292_a	AC
																															yam_parent1_contig_105292_b	AG	2	24	(AG)	12	(AG)12			yam_parent1_contig_105292_b	(AG)12		yam_parent1_contig_105292_b	AG
																															yam_parent1_contig_105292_c	AAT	3	24	(AAT)	8	(AAT)8			yam_parent1_contig_105292_c	(AAT)8		yam_parent1_contig_105292_c	AAT
																															yam_parent1_contig_10532_a	AC	2	24	(AC)	12	(AC)12			yam_parent1_contig_10532_a	(AC)12		yam_parent1_contig_10532_a	AC
																															yam_parent1_contig_105321_a	AT	2	24	(AT)	12	(AT)12			yam_parent1_contig_105321_a	(AT)12		yam_parent1_contig_105321_a	AT
																															yam_parent1_contig_105343_a	GATT	4	28	(GATT)	7	(GATT)7			yam_parent1_contig_105343_a	(GATT)7		yam_parent1_contig_105343_a	GATT
																															yam_parent1_contig_105480_a	TGGTGC	6	24	(TGGTGC)	4	(TGGTGC)4			yam_parent1_contig_105480_a	(TGGTGC)4		yam_parent1_contig_105480_a	TGGTGC
																															yam_parent1_contig_105491_a	ATCTTTC	7	35	(ATCTTTC)	5	(ATCTTTC)5			yam_parent1_contig_105491_a	(ATCTTTC)5		yam_parent1_contig_105491_a	ATCTTTC
																															yam_parent1_contig_105494_a	AAG	3	30	(AAG)	10	(AAG)10			yam_parent1_contig_105494_a	(AAG)10		yam_parent1_contig_105494_a	AAG
																															yam_parent1_contig_105516_a	CT	2	24	(CT)	12	(CT)12			yam_parent1_contig_105516_a	(CT)12		yam_parent1_contig_105516_a	CT
																															yam_parent1_contig_10554_a	AT	2	20	(AT)	10	(AT)10			yam_parent1_contig_10554_a	(AT)10		yam_parent1_contig_10554_a	AT
																															yam_parent1_contig_105623_a	GTCCA	5	20	(GTCCA)	4	(GTCCA)4			yam_parent1_contig_105623_a	(GTCCA)4		yam_parent1_contig_105623_a	GTCCA
																															yam_parent1_contig_105628_a	TGG	3	30	(TGG)	10	(TGG)10			yam_parent1_contig_105628_a	(TGG)10		yam_parent1_contig_105628_a	TGG
																															yam_parent1_contig_105628_c	CTGC	4	28	(CTGC)	7	(CTGC)7			yam_parent1_contig_105628_c	(CTGC)7		yam_parent1_contig_105628_c	CTGC
																															yam_parent1_contig_10567_a	GA	2	24	(GA)	12	(GA)12			yam_parent1_contig_10567_a	(GA)12		yam_parent1_contig_10567_a	GA
																															yam_parent1_contig_105679_a	TTTTA	5	20	(TTTTA)	4	(TTTTA)4			yam_parent1_contig_105679_a	(TTTTA)4		yam_parent1_contig_105679_a	TTTTA
																															yam_parent1_contig_105704_a	AG	2	24	(AG)	12	(AG)12			yam_parent1_contig_105704_a	(AG)12		yam_parent1_contig_105704_a	AG
																															yam_parent1_contig_105719_a	AT	2	20	(AT)	10	(AT)10			yam_parent1_contig_105719_a	(AT)10		yam_parent1_contig_105719_a	AT
																															yam_parent1_contig_105719_b	AATA	4	24	(AATA)	6	(AATA)6			yam_parent1_contig_105719_b	(AATA)6		yam_parent1_contig_105719_b	AATA
																															yam_parent1_contig_105719_c	TCTTCA	6	30	(TCTTCA)	5	(TCTTCA)5			yam_parent1_contig_105719_c	(TCTTCA)5		yam_parent1_contig_105719_c	TCTTCA
																															yam_parent1_contig_105727_a	TG	2	24	(TG)	12	(TG)12			yam_parent1_contig_105727_a	(TG)12		yam_parent1_contig_105727_a	TG
																															yam_parent1_contig_105781_a	TAT	3	30	(TAT)	10	(TAT)10			yam_parent1_contig_105781_a	(TAT)10		yam_parent1_contig_105781_a	TAT
																															yam_parent1_contig_105841_a	TAAAAAAA	8	32	(TAAAAAAA)	4	(TAAAAAAA)4			yam_parent1_contig_105841_a	(TAAAAAAA)4		yam_parent1_contig_105841_a	TAAAAAAA
																															yam_parent1_contig_105846_a	TAAAATT	7	28	(TAAAATT)	4	(TAAAATT)4			yam_parent1_contig_105846_a	(TAAAATT)4		yam_parent1_contig_105846_a	TAAAATT
																															yam_parent1_contig_105868_a	AAAT	4	20	(AAAT)	5	(AAAT)5			yam_parent1_contig_105868_a	(AAAT)5		yam_parent1_contig_105868_a	AAAT
																															yam_parent1_contig_105868_b	AAAT	4	24	(AAAT)	6	(AAAT)6			yam_parent1_contig_105868_b	(AAAT)6		yam_parent1_contig_105868_b	AAAT
																															yam_parent1_contig_105893_a	TGA	3	24	(TGA)	8	(TGA)8			yam_parent1_contig_105893_a	(TGA)8		yam_parent1_contig_105893_a	TGA
																															yam_parent1_contig_105893_b	TTA	3	21	(TTA)	7	(TTA)7			yam_parent1_contig_105893_b	(TTA)7		yam_parent1_contig_105893_b	TTA
																															yam_parent1_contig_105903_a	TGT	3	21	(TGT)	7	(TGT)7			yam_parent1_contig_105903_a	(TGT)7		yam_parent1_contig_105903_a	TGT
																															yam_parent1_contig_105920_a	TATT	4	20	(TATT)	5	(TATT)5			yam_parent1_contig_105920_a	(TATT)5		yam_parent1_contig_105920_a	TATT
																															yam_parent1_contig_105920_b	GTT	3	21	(GTT)	7	(GTT)7			yam_parent1_contig_105920_b	(GTT)7		yam_parent1_contig_105920_b	GTT
																															yam_parent1_contig_105994_a	TGAAT	5	20	(TGAAT)	4	(TGAAT)4			yam_parent1_contig_105994_a	(TGAAT)4		yam_parent1_contig_105994_a	TGAAT
																															yam_parent1_contig_106033_a	ATA	3	24	(ATA)	8	(ATA)8			yam_parent1_contig_106033_a	(ATA)8		yam_parent1_contig_106033_a	ATA
																															yam_parent1_contig_106033_b	GT	2	30	(GT)	15	(GT)15			yam_parent1_contig_106033_b	(GT)15		yam_parent1_contig_106033_b	GT
																															yam_parent1_contig_106033_c	GA	2	24	(GA)	12	(GA)12			yam_parent1_contig_106033_c	(GA)12		yam_parent1_contig_106033_c	GA
																															yam_parent1_contig_106034_a	AT	2	20	(AT)	10	(AT)10			yam_parent1_contig_106034_a	(AT)10		yam_parent1_contig_106034_a	AT
																															yam_parent1_contig_106038_a	CT	2	24	(CT)	12	(CT)12			yam_parent1_contig_106038_a	(CT)12		yam_parent1_contig_106038_a	CT
																															yam_parent1_contig_106071_a	CT	2	20	(CT)	10	(CT)10			yam_parent1_contig_106071_a	(CT)10		yam_parent1_contig_106071_a	CT
																															yam_parent1_contig_106073_a	GGGGC	5	20	(GGGGC)	4	(GGGGC)4			yam_parent1_contig_106073_a	(GGGGC)4		yam_parent1_contig_106073_a	GGGGC
																															yam_parent1_contig_106124_a	TA	2	20	(TA)	10	(TA)10			yam_parent1_contig_106124_a	(TA)10		yam_parent1_contig_106124_a	TA
																															yam_parent1_contig_106128_a	TA	2	20	(TA)	10	(TA)10			yam_parent1_contig_106128_a	(TA)10		yam_parent1_contig_106128_a	TA
																															yam_parent1_contig_106173_a	TAAA	4	24	(TAAA)	6	(TAAA)6			yam_parent1_contig_106173_a	(TAAA)6		yam_parent1_contig_106173_a	TAAA
																															yam_parent1_contig_106229_a	AAAAT	5	20	(AAAAT)	4	(AAAAT)4			yam_parent1_contig_106229_a	(AAAAT)4		yam_parent1_contig_106229_a	AAAAT
																															yam_parent1_contig_106229_b	AATA	4	20	(AATA)	5	(AATA)5			yam_parent1_contig_106229_b	(AATA)5		yam_parent1_contig_106229_b	AATA
																															yam_parent1_contig_106229_c	CT	2	20	(CT)	10	(CT)10			yam_parent1_contig_106229_c	(CT)10		yam_parent1_contig_106229_c	CT
																															yam_parent1_contig_106230_a	AAT	3	24	(AAT)	8	(AAT)8			yam_parent1_contig_106230_a	(AAT)8		yam_parent1_contig_106230_a	AAT
																															yam_parent1_contig_106230_b	GAA	3	24	(GAA)	8	(GAA)8			yam_parent1_contig_106230_b	(GAA)8		yam_parent1_contig_106230_b	GAA
																															yam_parent1_contig_106230_c	AAG	3	30	(AAG)	10	(AAG)10			yam_parent1_contig_106230_c	(AAG)10		yam_parent1_contig_106230_c	AAG
																															yam_parent1_contig_106258_a	TTAT	4	24	(TTAT)	6	(TTAT)6			yam_parent1_contig_106258_a	(TTAT)6		yam_parent1_contig_106258_a	TTAT
																															yam_parent1_contig_106267_a	AAAT	4	20	(AAAT)	5	(AAAT)5			yam_parent1_contig_106267_a	(AAAT)5		yam_parent1_contig_106267_a	AAAT
																															yam_parent1_contig_1063_a	AT	2	20	(AT)	10	(AT)10			yam_parent1_contig_1063_a	(AT)10		yam_parent1_contig_1063_a	AT
																															yam_parent1_contig_106302_a	TTA	3	21	(TTA)	7	(TTA)7			yam_parent1_contig_106302_a	(TTA)7		yam_parent1_contig_106302_a	TTA
																															yam_parent1_contig_106309_b	AC	2	30	(AC)	15	(AC)15			yam_parent1_contig_106309_b	(AC)15		yam_parent1_contig_106309_b	AC
																															yam_parent1_contig_106350_a	AG	2	24	(AG)	12	(AG)12			yam_parent1_contig_106350_a	(AG)12		yam_parent1_contig_106350_a	AG
																															yam_parent1_contig_106397_a	TTTA	4	20	(TTTA)	5	(TTTA)5			yam_parent1_contig_106397_a	(TTTA)5		yam_parent1_contig_106397_a	TTTA
																															yam_parent1_contig_106468_a	AT	2	24	(AT)	12	(AT)12			yam_parent1_contig_106468_a	(AT)12		yam_parent1_contig_106468_a	AT
																															yam_parent1_contig_10647_a	ATTTT	5	20	(ATTTT)	4	(ATTTT)4			yam_parent1_contig_10647_a	(ATTTT)4		yam_parent1_contig_10647_a	ATTTT
																															yam_parent1_contig_106564_a	TGA	3	30	(TGA)	10	(TGA)10			yam_parent1_contig_106564_a	(TGA)10		yam_parent1_contig_106564_a	TGA
																															yam_parent1_contig_106576_a	AAT	3	30	(AAT)	10	(AAT)10			yam_parent1_contig_106576_a	(AAT)10		yam_parent1_contig_106576_a	AAT
																															yam_parent1_contig_10662_a	TA	2	24	(TA)	12	(TA)12			yam_parent1_contig_10662_a	(TA)12		yam_parent1_contig_10662_a	TA
																															yam_parent1_contig_10662_b	AAAT	4	24	(AAAT)	6	(AAAT)6			yam_parent1_contig_10662_b	(AAAT)6		yam_parent1_contig_10662_b	AAAT
																															yam_parent1_contig_106656_a	TTAT	4	20	(TTAT)	5	(TTAT)5			yam_parent1_contig_106656_a	(TTAT)5		yam_parent1_contig_106656_a	TTAT
																															yam_parent1_contig_106715_a	GCT	3	24	(GCT)	8	(GCT)8			yam_parent1_contig_106715_a	(GCT)8		yam_parent1_contig_106715_a	GCT
																															yam_parent1_contig_106715_b	TTG	3	21	(TTG)	7	(TTG)7			yam_parent1_contig_106715_b	(TTG)7		yam_parent1_contig_106715_b	TTG
																															yam_parent1_contig_106717_b	ATA	3	24	(ATA)	8	(ATA)8			yam_parent1_contig_106717_b	(ATA)8		yam_parent1_contig_106717_b	ATA
																															yam_parent1_contig_106724_a	AAAT	4	20	(AAAT)	5	(AAAT)5			yam_parent1_contig_106724_a	(AAAT)5		yam_parent1_contig_106724_a	AAAT
																															yam_parent1_contig_106724_b	AGATCT	6	24	(AGATCT)	4	(AGATCT)4			yam_parent1_contig_106724_b	(AGATCT)4		yam_parent1_contig_106724_b	AGATCT
																															yam_parent1_contig_106785_a	AAG	3	24	(AAG)	8	(AAG)8			yam_parent1_contig_106785_a	(AAG)8		yam_parent1_contig_106785_a	AAG
																															yam_parent1_contig_106865_a	AAAT	4	24	(AAAT)	6	(AAAT)6			yam_parent1_contig_106865_a	(AAAT)6		yam_parent1_contig_106865_a	AAAT
																															yam_parent1_contig_106891_b	AAGAGA	6	24	(AAGAGA)	4	(AAGAGA)4			yam_parent1_contig_106891_b	(AAGAGA)4		yam_parent1_contig_106891_b	AAGAGA
																															yam_parent1_contig_106905_a	ATA	3	30	(ATA)	10	(ATA)10			yam_parent1_contig_106905_a	(ATA)10		yam_parent1_contig_106905_a	ATA
																															yam_parent1_contig_106905_b	TA	2	20	(TA)	10	(TA)10			yam_parent1_contig_106905_b	(TA)10		yam_parent1_contig_106905_b	TA
																															yam_parent1_contig_106905_c	ACA	3	24	(ACA)	8	(ACA)8			yam_parent1_contig_106905_c	(ACA)8		yam_parent1_contig_106905_c	ACA
																															yam_parent1_contig_106916_a	CT	2	20	(CT)	10	(CT)10			yam_parent1_contig_106916_a	(CT)10		yam_parent1_contig_106916_a	CT
																															yam_parent1_contig_10695_a	AAAT	4	20	(AAAT)	5	(AAAT)5			yam_parent1_contig_10695_a	(AAAT)5		yam_parent1_contig_10695_a	AAAT
																															yam_parent1_contig_106959_a	AAAAT	5	20	(AAAAT)	4	(AAAAT)4			yam_parent1_contig_106959_a	(AAAAT)4		yam_parent1_contig_106959_a	AAAAT
																															yam_parent1_contig_106964_a	CATA	4	20	(CATA)	5	(CATA)5			yam_parent1_contig_106964_a	(CATA)5		yam_parent1_contig_106964_a	CATA
																															yam_parent1_contig_107027_a	TAAAA	5	20	(TAAAA)	4	(TAAAA)4			yam_parent1_contig_107027_a	(TAAAA)4		yam_parent1_contig_107027_a	TAAAA
																															yam_parent1_contig_107039_a	GAA	3	21	(GAA)	7	(GAA)7			yam_parent1_contig_107039_a	(GAA)7		yam_parent1_contig_107039_a	GAA
																															yam_parent1_contig_10706_a	ACAAAC	6	24	(ACAAAC)	4	(ACAAAC)4			yam_parent1_contig_10706_a	(ACAAAC)4		yam_parent1_contig_10706_a	ACAAAC
																															yam_parent1_contig_107123_a	AGAA	4	20	(AGAA)	5	(AGAA)5			yam_parent1_contig_107123_a	(AGAA)5		yam_parent1_contig_107123_a	AGAA
																															yam_parent1_contig_107127_a	TTTTA	5	20	(TTTTA)	4	(TTTTA)4			yam_parent1_contig_107127_a	(TTTTA)4		yam_parent1_contig_107127_a	TTTTA
																															yam_parent1_contig_107135_a	AAAT	4	20	(AAAT)	5	(AAAT)5			yam_parent1_contig_107135_a	(AAAT)5		yam_parent1_contig_107135_a	AAAT
																															yam_parent1_contig_107142_a	CACT	4	32	(CACT)	8	(CACT)8			yam_parent1_contig_107142_a	(CACT)8		yam_parent1_contig_107142_a	CACT
																															yam_parent1_contig_107158_a	AAGAAA	6	24	(AAGAAA)	4	(AAGAAA)4			yam_parent1_contig_107158_a	(AAGAAA)4		yam_parent1_contig_107158_a	AAGAAA
																															yam_parent1_contig_107176_a	TAT	3	30	(TAT)	10	(TAT)10			yam_parent1_contig_107176_a	(TAT)10		yam_parent1_contig_107176_a	TAT
																															yam_parent1_contig_107195_a	AG	2	20	(AG)	10	(AG)10			yam_parent1_contig_107195_a	(AG)10		yam_parent1_contig_107195_a	AG
																															yam_parent1_contig_107195_b	AG	2	24	(AG)	12	(AG)12			yam_parent1_contig_107195_b	(AG)12		yam_parent1_contig_107195_b	AG
																															yam_parent1_contig_107237_a	AT	2	20	(AT)	10	(AT)10			yam_parent1_contig_107237_a	(AT)10		yam_parent1_contig_107237_a	AT
																															yam_parent1_contig_107299_a	TGTA	4	20	(TGTA)	5	(TGTA)5			yam_parent1_contig_107299_a	(TGTA)5		yam_parent1_contig_107299_a	TGTA
																															yam_parent1_contig_107302_a	TAA	3	21	(TAA)	7	(TAA)7			yam_parent1_contig_107302_a	(TAA)7		yam_parent1_contig_107302_a	TAA
																															yam_parent1_contig_107325_a	AAG	3	21	(AAG)	7	(AAG)7			yam_parent1_contig_107325_a	(AAG)7		yam_parent1_contig_107325_a	AAG
																															yam_parent1_contig_10733_a	GT	2	20	(GT)	10	(GT)10			yam_parent1_contig_10733_a	(GT)10		yam_parent1_contig_10733_a	GT
																															yam_parent1_contig_107365_a	TA	2	24	(TA)	12	(TA)12			yam_parent1_contig_107365_a	(TA)12		yam_parent1_contig_107365_a	TA
																															yam_parent1_contig_107373_b	AT	2	20	(AT)	10	(AT)10			yam_parent1_contig_107373_b	(AT)10		yam_parent1_contig_107373_b	AT
																															yam_parent1_contig_107373_c	CT	2	32	(CT)	16	(CT)16			yam_parent1_contig_107373_c	(CT)16		yam_parent1_contig_107373_c	CT
																															yam_parent1_contig_107383_a	AT	2	20	(AT)	10	(AT)10			yam_parent1_contig_107383_a	(AT)10		yam_parent1_contig_107383_a	AT
																															yam_parent1_contig_107400_a	AG	2	20	(AG)	10	(AG)10			yam_parent1_contig_107400_a	(AG)10		yam_parent1_contig_107400_a	AG
																															yam_parent1_contig_107493_a	AT	2	20	(AT)	10	(AT)10			yam_parent1_contig_107493_a	(AT)10		yam_parent1_contig_107493_a	AT
																															yam_parent1_contig_107510_a	ATTA	4	20	(ATTA)	5	(ATTA)5			yam_parent1_contig_107510_a	(ATTA)5		yam_parent1_contig_107510_a	ATTA
																															yam_parent1_contig_107552_a	TAT	3	30	(TAT)	10	(TAT)10			yam_parent1_contig_107552_a	(TAT)10		yam_parent1_contig_107552_a	TAT
																															yam_parent1_contig_107563_a	AATAA	5	25	(AATAA)	5	(AATAA)5			yam_parent1_contig_107563_a	(AATAA)5		yam_parent1_contig_107563_a	AATAA
																															yam_parent1_contig_107563_b	CTT	3	24	(CTT)	8	(CTT)8			yam_parent1_contig_107563_b	(CTT)8		yam_parent1_contig_107563_b	CTT
																															yam_parent1_contig_107592_a	ACAAC	5	20	(ACAAC)	4	(ACAAC)4			yam_parent1_contig_107592_a	(ACAAC)4		yam_parent1_contig_107592_a	ACAAC
																															yam_parent1_contig_107602_b	CT	2	20	(CT)	10	(CT)10			yam_parent1_contig_107602_b	(CT)10		yam_parent1_contig_107602_b	CT
																															yam_parent1_contig_107604_a	TA	2	20	(TA)	10	(TA)10			yam_parent1_contig_107604_a	(TA)10		yam_parent1_contig_107604_a	TA
																															yam_parent1_contig_107626_a	TTTAT	5	20	(TTTAT)	4	(TTTAT)4			yam_parent1_contig_107626_a	(TTTAT)4		yam_parent1_contig_107626_a	TTTAT
																															yam_parent1_contig_107637_a	TTATT	5	25	(TTATT)	5	(TTATT)5			yam_parent1_contig_107637_a	(TTATT)5		yam_parent1_contig_107637_a	TTATT
																															yam_parent1_contig_10766_a	TTTA	4	20	(TTTA)	5	(TTTA)5			yam_parent1_contig_10766_a	(TTTA)5		yam_parent1_contig_10766_a	TTTA
																															yam_parent1_contig_107671_a	AT	2	20	(AT)	10	(AT)10			yam_parent1_contig_107671_a	(AT)10		yam_parent1_contig_107671_a	AT
																															yam_parent1_contig_107680_a	GAT	3	21	(GAT)	7	(GAT)7			yam_parent1_contig_107680_a	(GAT)7		yam_parent1_contig_107680_a	GAT
																															yam_parent1_contig_107772_a	TATT	4	32	(TATT)	8	(TATT)8			yam_parent1_contig_107772_a	(TATT)8		yam_parent1_contig_107772_a	TATT
																															yam_parent1_contig_107785_a	CAT	3	24	(CAT)	8	(CAT)8			yam_parent1_contig_107785_a	(CAT)8		yam_parent1_contig_107785_a	CAT
																															yam_parent1_contig_107786_a	TGA	3	21	(TGA)	7	(TGA)7			yam_parent1_contig_107786_a	(TGA)7		yam_parent1_contig_107786_a	TGA
																															yam_parent1_contig_107829_a	TG	2	20	(TG)	10	(TG)10			yam_parent1_contig_107829_a	(TG)10		yam_parent1_contig_107829_a	TG
																															yam_parent1_contig_107865_a	TTG	3	24	(TTG)	8	(TTG)8			yam_parent1_contig_107865_a	(TTG)8		yam_parent1_contig_107865_a	TTG
																															yam_parent1_contig_107889_a	CA	2	20	(CA)	10	(CA)10			yam_parent1_contig_107889_a	(CA)10		yam_parent1_contig_107889_a	CA
																															yam_parent1_contig_107907_a	ATATGT	6	24	(ATATGT)	4	(ATATGT)4			yam_parent1_contig_107907_a	(ATATGT)4		yam_parent1_contig_107907_a	ATATGT
																															yam_parent1_contig_107929_a	AT	2	20	(AT)	10	(AT)10			yam_parent1_contig_107929_a	(AT)10		yam_parent1_contig_107929_a	AT
																															yam_parent1_contig_107944_a	TA	2	24	(TA)	12	(TA)12			yam_parent1_contig_107944_a	(TA)12		yam_parent1_contig_107944_a	TA
																															yam_parent1_contig_107944_b	AT	2	24	(AT)	12	(AT)12			yam_parent1_contig_107944_b	(AT)12		yam_parent1_contig_107944_b	AT
																															yam_parent1_contig_107947_a	TTC	3	30	(TTC)	10	(TTC)10			yam_parent1_contig_107947_a	(TTC)10		yam_parent1_contig_107947_a	TTC
																															yam_parent1_contig_107947_b	GAG	3	24	(GAG)	8	(GAG)8			yam_parent1_contig_107947_b	(GAG)8		yam_parent1_contig_107947_b	GAG
																															yam_parent1_contig_107972_a	TTTCAGA	7	28	(TTTCAGA)	4	(TTTCAGA)4			yam_parent1_contig_107972_a	(TTTCAGA)4		yam_parent1_contig_107972_a	TTTCAGA
																															yam_parent1_contig_108035_a	TTC	3	21	(TTC)	7	(TTC)7			yam_parent1_contig_108035_a	(TTC)7		yam_parent1_contig_108035_a	TTC
																															yam_parent1_contig_108035_b	CTC	3	24	(CTC)	8	(CTC)8			yam_parent1_contig_108035_b	(CTC)8		yam_parent1_contig_108035_b	CTC
																															yam_parent1_contig_108035_c	TTA	3	21	(TTA)	7	(TTA)7			yam_parent1_contig_108035_c	(TTA)7		yam_parent1_contig_108035_c	TTA
																															yam_parent1_contig_108035_d	CATCC	5	25	(CATCC)	5	(CATCC)5			yam_parent1_contig_108035_d	(CATCC)5		yam_parent1_contig_108035_d	CATCC
																															yam_parent1_contig_108036_a	GA	2	20	(GA)	10	(GA)10			yam_parent1_contig_108036_a	(GA)10		yam_parent1_contig_108036_a	GA
																															yam_parent1_contig_10805_a	TCT	3	24	(TCT)	8	(TCT)8			yam_parent1_contig_10805_a	(TCT)8		yam_parent1_contig_10805_a	TCT
																															yam_parent1_contig_108111_a	TTAT	4	24	(TTAT)	6	(TTAT)6			yam_parent1_contig_108111_a	(TTAT)6		yam_parent1_contig_108111_a	TTAT
																															yam_parent1_contig_108111_b	TTAAA	5	20	(TTAAA)	4	(TTAAA)4			yam_parent1_contig_108111_b	(TTAAA)4		yam_parent1_contig_108111_b	TTAAA
																															yam_parent1_contig_108151_a	TATTT	5	20	(TATTT)	4	(TATTT)4			yam_parent1_contig_108151_a	(TATTT)4		yam_parent1_contig_108151_a	TATTT
																															yam_parent1_contig_108171_a	TTCCG	5	20	(TTCCG)	4	(TTCCG)4			yam_parent1_contig_108171_a	(TTCCG)4		yam_parent1_contig_108171_a	TTCCG
																															yam_parent1_contig_108171_b	AT	2	20	(AT)	10	(AT)10			yam_parent1_contig_108171_b	(AT)10		yam_parent1_contig_108171_b	AT
																															yam_parent1_contig_108209_a	ATATA	5	20	(ATATA)	4	(ATATA)4			yam_parent1_contig_108209_a	(ATATA)4		yam_parent1_contig_108209_a	ATATA
																															yam_parent1_contig_108227_a	ATA	3	24	(ATA)	8	(ATA)8			yam_parent1_contig_108227_a	(ATA)8		yam_parent1_contig_108227_a	ATA
																															yam_parent1_contig_108230_a	TA	2	20	(TA)	10	(TA)10			yam_parent1_contig_108230_a	(TA)10		yam_parent1_contig_108230_a	TA
																															yam_parent1_contig_108236_a	TAAT	4	20	(TAAT)	5	(TAAT)5			yam_parent1_contig_108236_a	(TAAT)5		yam_parent1_contig_108236_a	TAAT
																															yam_parent1_contig_108236_b	TA	2	24	(TA)	12	(TA)12			yam_parent1_contig_108236_b	(TA)12		yam_parent1_contig_108236_b	TA
																															yam_parent1_contig_108264_a	ATTT	4	20	(ATTT)	5	(ATTT)5			yam_parent1_contig_108264_a	(ATTT)5		yam_parent1_contig_108264_a	ATTT
																															yam_parent1_contig_1083_a	ATTT	4	20	(ATTT)	5	(ATTT)5			yam_parent1_contig_1083_a	(ATTT)5		yam_parent1_contig_1083_a	ATTT
																															yam_parent1_contig_108329_a	TTCCC	5	30	(TTCCC)	6	(TTCCC)6			yam_parent1_contig_108329_a	(TTCCC)6		yam_parent1_contig_108329_a	TTCCC
																															yam_parent1_contig_108329_b	ATTT	4	20	(ATTT)	5	(ATTT)5			yam_parent1_contig_108329_b	(ATTT)5		yam_parent1_contig_108329_b	ATTT
																															yam_parent1_contig_108364_a	AT	2	20	(AT)	10	(AT)10			yam_parent1_contig_108364_a	(AT)10		yam_parent1_contig_108364_a	AT
																															yam_parent1_contig_108367_a	AAAATA	6	24	(AAAATA)	4	(AAAATA)4			yam_parent1_contig_108367_a	(AAAATA)4		yam_parent1_contig_108367_a	AAAATA
																															yam_parent1_contig_108409_a	AT	2	20	(AT)	10	(AT)10			yam_parent1_contig_108409_a	(AT)10		yam_parent1_contig_108409_a	AT
																															yam_parent1_contig_10843_a	AAC	3	21	(AAC)	7	(AAC)7			yam_parent1_contig_10843_a	(AAC)7		yam_parent1_contig_10843_a	AAC
																															yam_parent1_contig_108478_a	ATA	3	24	(ATA)	8	(ATA)8			yam_parent1_contig_108478_a	(ATA)8		yam_parent1_contig_108478_a	ATA
																															yam_parent1_contig_1085_a	AACAAT	6	24	(AACAAT)	4	(AACAAT)4			yam_parent1_contig_1085_a	(AACAAT)4		yam_parent1_contig_1085_a	AACAAT
																															yam_parent1_contig_10855_a	CA	2	24	(CA)	12	(CA)12			yam_parent1_contig_10855_a	(CA)12		yam_parent1_contig_10855_a	CA
																															yam_parent1_contig_108563_a	TTA	3	21	(TTA)	7	(TTA)7			yam_parent1_contig_108563_a	(TTA)7		yam_parent1_contig_108563_a	TTA
																															yam_parent1_contig_108563_b	TCT	3	24	(TCT)	8	(TCT)8			yam_parent1_contig_108563_b	(TCT)8		yam_parent1_contig_108563_b	TCT
																															yam_parent1_contig_108569_a	CT	2	20	(CT)	10	(CT)10			yam_parent1_contig_108569_a	(CT)10		yam_parent1_contig_108569_a	CT
																															yam_parent1_contig_10857_a	AT	2	20	(AT)	10	(AT)10			yam_parent1_contig_10857_a	(AT)10		yam_parent1_contig_10857_a	AT
																															yam_parent1_contig_108574_a	TGCA	4	24	(TGCA)	6	(TGCA)6			yam_parent1_contig_108574_a	(TGCA)6		yam_parent1_contig_108574_a	TGCA
																															yam_parent1_contig_108623_a	TTA	3	30	(TTA)	10	(TTA)10			yam_parent1_contig_108623_a	(TTA)10		yam_parent1_contig_108623_a	TTA
																															yam_parent1_contig_108641_a	AAT	3	21	(AAT)	7	(AAT)7			yam_parent1_contig_108641_a	(AAT)7		yam_parent1_contig_108641_a	AAT
																															yam_parent1_contig_108684_a	TA	2	24	(TA)	12	(TA)12			yam_parent1_contig_108684_a	(TA)12		yam_parent1_contig_108684_a	TA
																															yam_parent1_contig_108687_a	AG	2	24	(AG)	12	(AG)12			yam_parent1_contig_108687_a	(AG)12		yam_parent1_contig_108687_a	AG
																															yam_parent1_contig_108687_c	AGG	3	24	(AGG)	8	(AGG)8			yam_parent1_contig_108687_c	(AGG)8		yam_parent1_contig_108687_c	AGG
																															yam_parent1_contig_108687_d	TAT	3	24	(TAT)	8	(TAT)8			yam_parent1_contig_108687_d	(TAT)8		yam_parent1_contig_108687_d	TAT
																															yam_parent1_contig_10869_a	TG	2	20	(TG)	10	(TG)10			yam_parent1_contig_10869_a	(TG)10		yam_parent1_contig_10869_a	TG
																															yam_parent1_contig_108735_a	AAAAT	5	20	(AAAAT)	4	(AAAAT)4			yam_parent1_contig_108735_a	(AAAAT)4		yam_parent1_contig_108735_a	AAAAT
																															yam_parent1_contig_108754_a	GT	2	32	(GT)	16	(GT)16			yam_parent1_contig_108754_a	(GT)16		yam_parent1_contig_108754_a	GT
																															yam_parent1_contig_108768_a	GT	2	20	(GT)	10	(GT)10			yam_parent1_contig_108768_a	(GT)10		yam_parent1_contig_108768_a	GT
																															yam_parent1_contig_108846_a	TTA	3	24	(TTA)	8	(TTA)8			yam_parent1_contig_108846_a	(TTA)8		yam_parent1_contig_108846_a	TTA
																															yam_parent1_contig_108868_a	AT	2	24	(AT)	12	(AT)12			yam_parent1_contig_108868_a	(AT)12		yam_parent1_contig_108868_a	AT
																															yam_parent1_contig_108882_a	AAAT	4	20	(AAAT)	5	(AAAT)5			yam_parent1_contig_108882_a	(AAAT)5		yam_parent1_contig_108882_a	AAAT
																															yam_parent1_contig_108894_a	AG	2	20	(AG)	10	(AG)10			yam_parent1_contig_108894_a	(AG)10		yam_parent1_contig_108894_a	AG
																															yam_parent1_contig_10891_a	TA	2	20	(TA)	10	(TA)10			yam_parent1_contig_10891_a	(TA)10		yam_parent1_contig_10891_a	TA
																															yam_parent1_contig_108952_a	TG	2	20	(TG)	10	(TG)10			yam_parent1_contig_108952_a	(TG)10		yam_parent1_contig_108952_a	TG
																															yam_parent1_contig_108952_b	TTAT	4	20	(TTAT)	5	(TTAT)5			yam_parent1_contig_108952_b	(TTAT)5		yam_parent1_contig_108952_b	TTAT
																															yam_parent1_contig_108956_a	AT	2	24	(AT)	12	(AT)12			yam_parent1_contig_108956_a	(AT)12		yam_parent1_contig_108956_a	AT
																															yam_parent1_contig_108984_a	AT	2	24	(AT)	12	(AT)12			yam_parent1_contig_108984_a	(AT)12		yam_parent1_contig_108984_a	AT
																															yam_parent1_contig_109018_a	CA	2	20	(CA)	10	(CA)10			yam_parent1_contig_109018_a	(CA)10		yam_parent1_contig_109018_a	CA
																															yam_parent1_contig_109082_a	ATTA	4	20	(ATTA)	5	(ATTA)5			yam_parent1_contig_109082_a	(ATTA)5		yam_parent1_contig_109082_a	ATTA
																															yam_parent1_contig_109094_a	TAAAA	5	25	(TAAAA)	5	(TAAAA)5			yam_parent1_contig_109094_a	(TAAAA)5		yam_parent1_contig_109094_a	TAAAA
																															yam_parent1_contig_109135_a	TCAT	4	20	(TCAT)	5	(TCAT)5			yam_parent1_contig_109135_a	(TCAT)5		yam_parent1_contig_109135_a	TCAT
																															yam_parent1_contig_109146_a	AAT	3	24	(AAT)	8	(AAT)8			yam_parent1_contig_109146_a	(AAT)8		yam_parent1_contig_109146_a	AAT
																															yam_parent1_contig_109151_b	TCT	3	24	(TCT)	8	(TCT)8			yam_parent1_contig_109151_b	(TCT)8		yam_parent1_contig_109151_b	TCT
																															yam_parent1_contig_109151_c	AT	2	24	(AT)	12	(AT)12			yam_parent1_contig_109151_c	(AT)12		yam_parent1_contig_109151_c	AT
																															yam_parent1_contig_10918_a	CAC	3	21	(CAC)	7	(CAC)7			yam_parent1_contig_10918_a	(CAC)7		yam_parent1_contig_10918_a	CAC
																															yam_parent1_contig_109212_a	TGA	3	24	(TGA)	8	(TGA)8			yam_parent1_contig_109212_a	(TGA)8		yam_parent1_contig_109212_a	TGA
																															yam_parent1_contig_109295_a	AT	2	24	(AT)	12	(AT)12			yam_parent1_contig_109295_a	(AT)12		yam_parent1_contig_109295_a	AT
																															yam_parent1_contig_109311_a	AGA	3	24	(AGA)	8	(AGA)8			yam_parent1_contig_109311_a	(AGA)8		yam_parent1_contig_109311_a	AGA
																															yam_parent1_contig_109313_a	GA	2	24	(GA)	12	(GA)12			yam_parent1_contig_109313_a	(GA)12		yam_parent1_contig_109313_a	GA
																															yam_parent1_contig_109346_a	AAAT	4	20	(AAAT)	5	(AAAT)5			yam_parent1_contig_109346_a	(AAAT)5		yam_parent1_contig_109346_a	AAAT
																															yam_parent1_contig_109351_a	ATTA	4	24	(ATTA)	6	(ATTA)6			yam_parent1_contig_109351_a	(ATTA)6		yam_parent1_contig_109351_a	ATTA
																															yam_parent1_contig_109362_a	AT	2	20	(AT)	10	(AT)10			yam_parent1_contig_109362_a	(AT)10		yam_parent1_contig_109362_a	AT
																															yam_parent1_contig_10940_a	TAT	3	21	(TAT)	7	(TAT)7			yam_parent1_contig_10940_a	(TAT)7		yam_parent1_contig_10940_a	TAT
																															yam_parent1_contig_109413_a	TA	2	20	(TA)	10	(TA)10			yam_parent1_contig_109413_a	(TA)10		yam_parent1_contig_109413_a	TA
																															yam_parent1_contig_109435_a	TTC	3	21	(TTC)	7	(TTC)7			yam_parent1_contig_109435_a	(TTC)7		yam_parent1_contig_109435_a	TTC
																															yam_parent1_contig_109453_a	GA	2	24	(GA)	12	(GA)12			yam_parent1_contig_109453_a	(GA)12		yam_parent1_contig_109453_a	GA
																															yam_parent1_contig_109453_b	TTCGG	5	20	(TTCGG)	4	(TTCGG)4			yam_parent1_contig_109453_b	(TTCGG)4		yam_parent1_contig_109453_b	TTCGG
																															yam_parent1_contig_10946_a	ATAC	4	20	(ATAC)	5	(ATAC)5			yam_parent1_contig_10946_a	(ATAC)5		yam_parent1_contig_10946_a	ATAC
																															yam_parent1_contig_109545_a	ATA	3	21	(ATA)	7	(ATA)7			yam_parent1_contig_109545_a	(ATA)7		yam_parent1_contig_109545_a	ATA
																															yam_parent1_contig_109597_a	AGAT	4	24	(AGAT)	6	(AGAT)6			yam_parent1_contig_109597_a	(AGAT)6		yam_parent1_contig_109597_a	AGAT
																															yam_parent1_contig_109599_a	AAT	3	21	(AAT)	7	(AAT)7			yam_parent1_contig_109599_a	(AAT)7		yam_parent1_contig_109599_a	AAT
																															yam_parent1_contig_109604_a	TAT	3	21	(TAT)	7	(TAT)7			yam_parent1_contig_109604_a	(TAT)7		yam_parent1_contig_109604_a	TAT
																															yam_parent1_contig_109608_a	CCT	3	21	(CCT)	7	(CCT)7			yam_parent1_contig_109608_a	(CCT)7		yam_parent1_contig_109608_a	CCT
																															yam_parent1_contig_10961_a	ATTTT	5	20	(ATTTT)	4	(ATTTT)4			yam_parent1_contig_10961_a	(ATTTT)4		yam_parent1_contig_10961_a	ATTTT
																															yam_parent1_contig_109636_a	TA	2	20	(TA)	10	(TA)10			yam_parent1_contig_109636_a	(TA)10		yam_parent1_contig_109636_a	TA
																															yam_parent1_contig_109667_a	AATA	4	20	(AATA)	5	(AATA)5			yam_parent1_contig_109667_a	(AATA)5		yam_parent1_contig_109667_a	AATA
																															yam_parent1_contig_109691_a	TTA	3	21	(TTA)	7	(TTA)7			yam_parent1_contig_109691_a	(TTA)7		yam_parent1_contig_109691_a	TTA
																															yam_parent1_contig_109692_a	ATAA	4	24	(ATAA)	6	(ATAA)6			yam_parent1_contig_109692_a	(ATAA)6		yam_parent1_contig_109692_a	ATAA
																															yam_parent1_contig_109699_b	AGTGGG	6	24	(AGTGGG)	4	(AGTGGG)4			yam_parent1_contig_109699_b	(AGTGGG)4		yam_parent1_contig_109699_b	AGTGGG
																															yam_parent1_contig_10970_a	AAT	3	21	(AAT)	7	(AAT)7			yam_parent1_contig_10970_a	(AAT)7		yam_parent1_contig_10970_a	AAT
																															yam_parent1_contig_10970_b	TA	2	20	(TA)	10	(TA)10			yam_parent1_contig_10970_b	(TA)10		yam_parent1_contig_10970_b	TA
																															yam_parent1_contig_109735_a	TG	2	20	(TG)	10	(TG)10			yam_parent1_contig_109735_a	(TG)10		yam_parent1_contig_109735_a	TG
																															yam_parent1_contig_109802_a	TTG	3	30	(TTG)	10	(TTG)10			yam_parent1_contig_109802_a	(TTG)10		yam_parent1_contig_109802_a	TTG
																															yam_parent1_contig_109828_a	AT	2	20	(AT)	10	(AT)10			yam_parent1_contig_109828_a	(AT)10		yam_parent1_contig_109828_a	AT
																															yam_parent1_contig_109871_a	TAT	3	21	(TAT)	7	(TAT)7			yam_parent1_contig_109871_a	(TAT)7		yam_parent1_contig_109871_a	TAT
																															yam_parent1_contig_109931_a	TTGA	4	20	(TTGA)	5	(TTGA)5			yam_parent1_contig_109931_a	(TTGA)5		yam_parent1_contig_109931_a	TTGA
																															yam_parent1_contig_110048_a	GAA	3	21	(GAA)	7	(GAA)7			yam_parent1_contig_110048_a	(GAA)7		yam_parent1_contig_110048_a	GAA
																															yam_parent1_contig_110055_a	AT	2	30	(AT)	15	(AT)15			yam_parent1_contig_110055_a	(AT)15		yam_parent1_contig_110055_a	AT
																															yam_parent1_contig_110060_b	TCTTTC	6	24	(TCTTTC)	4	(TCTTTC)4			yam_parent1_contig_110060_b	(TCTTTC)4		yam_parent1_contig_110060_b	TCTTTC
																															yam_parent1_contig_110087_a	TAAATA	6	24	(TAAATA)	4	(TAAATA)4			yam_parent1_contig_110087_a	(TAAATA)4		yam_parent1_contig_110087_a	TAAATA
																															yam_parent1_contig_110137_a	TTAAAT	6	24	(TTAAAT)	4	(TTAAAT)4			yam_parent1_contig_110137_a	(TTAAAT)4		yam_parent1_contig_110137_a	TTAAAT
																															yam_parent1_contig_110165_a	AT	2	20	(AT)	10	(AT)10			yam_parent1_contig_110165_a	(AT)10		yam_parent1_contig_110165_a	AT
																															yam_parent1_contig_110177_a	AG	2	24	(AG)	12	(AG)12			yam_parent1_contig_110177_a	(AG)12		yam_parent1_contig_110177_a	AG
																															yam_parent1_contig_110182_a	TA	2	24	(TA)	12	(TA)12			yam_parent1_contig_110182_a	(TA)12		yam_parent1_contig_110182_a	TA
																															yam_parent1_contig_110182_b	TTTTA	5	25	(TTTTA)	5	(TTTTA)5			yam_parent1_contig_110182_b	(TTTTA)5		yam_parent1_contig_110182_b	TTTTA
																															yam_parent1_contig_110216_a	TAA	3	21	(TAA)	7	(TAA)7			yam_parent1_contig_110216_a	(TAA)7		yam_parent1_contig_110216_a	TAA
																															yam_parent1_contig_110256_a	AC	2	20	(AC)	10	(AC)10			yam_parent1_contig_110256_a	(AC)10		yam_parent1_contig_110256_a	AC
																															yam_parent1_contig_110293_a	ATAAA	5	20	(ATAAA)	4	(ATAAA)4			yam_parent1_contig_110293_a	(ATAAA)4		yam_parent1_contig_110293_a	ATAAA
																															yam_parent1_contig_110327_a	AC	2	20	(AC)	10	(AC)10			yam_parent1_contig_110327_a	(AC)10		yam_parent1_contig_110327_a	AC
																															yam_parent1_contig_110448_a	AATA	4	24	(AATA)	6	(AATA)6			yam_parent1_contig_110448_a	(AATA)6		yam_parent1_contig_110448_a	AATA
																															yam_parent1_contig_11049_a	TTA	3	21	(TTA)	7	(TTA)7			yam_parent1_contig_11049_a	(TTA)7		yam_parent1_contig_11049_a	TTA
																															yam_parent1_contig_110497_a	GAA	3	24	(GAA)	8	(GAA)8			yam_parent1_contig_110497_a	(GAA)8		yam_parent1_contig_110497_a	GAA
																															yam_parent1_contig_11062_a	ATA	3	24	(ATA)	8	(ATA)8			yam_parent1_contig_11062_a	(ATA)8		yam_parent1_contig_11062_a	ATA
																															yam_parent1_contig_110691_a	AAAT	4	20	(AAAT)	5	(AAAT)5			yam_parent1_contig_110691_a	(AAAT)5		yam_parent1_contig_110691_a	AAAT
																															yam_parent1_contig_1107_a	TTTA	4	20	(TTTA)	5	(TTTA)5			yam_parent1_contig_1107_a	(TTTA)5		yam_parent1_contig_1107_a	TTTA
																															yam_parent1_contig_110700_a	GAA	3	21	(GAA)	7	(GAA)7			yam_parent1_contig_110700_a	(GAA)7		yam_parent1_contig_110700_a	GAA
																															yam_parent1_contig_110701_a	ATAA	4	20	(ATAA)	5	(ATAA)5			yam_parent1_contig_110701_a	(ATAA)5		yam_parent1_contig_110701_a	ATAA
																															yam_parent1_contig_110714_a	TAA	3	30	(TAA)	10	(TAA)10			yam_parent1_contig_110714_a	(TAA)10		yam_parent1_contig_110714_a	TAA
																															yam_parent1_contig_11073_a	TC	2	24	(TC)	12	(TC)12			yam_parent1_contig_11073_a	(TC)12		yam_parent1_contig_11073_a	TC
																															yam_parent1_contig_110767_a	TAT	3	30	(TAT)	10	(TAT)10			yam_parent1_contig_110767_a	(TAT)10		yam_parent1_contig_110767_a	TAT
																															yam_parent1_contig_110782_a	TAA	3	30	(TAA)	10	(TAA)10			yam_parent1_contig_110782_a	(TAA)10		yam_parent1_contig_110782_a	TAA
																															yam_parent1_contig_110783_a	ATT	3	24	(ATT)	8	(ATT)8			yam_parent1_contig_110783_a	(ATT)8		yam_parent1_contig_110783_a	ATT
																															yam_parent1_contig_110788_a	AT	2	20	(AT)	10	(AT)10			yam_parent1_contig_110788_a	(AT)10		yam_parent1_contig_110788_a	AT
																															yam_parent1_contig_110788_b	AAG	3	24	(AAG)	8	(AAG)8			yam_parent1_contig_110788_b	(AAG)8		yam_parent1_contig_110788_b	AAG
																															yam_parent1_contig_110790_a	ATTTG	5	20	(ATTTG)	4	(ATTTG)4			yam_parent1_contig_110790_a	(ATTTG)4		yam_parent1_contig_110790_a	ATTTG
																															yam_parent1_contig_110819_a	GAA	3	21	(GAA)	7	(GAA)7			yam_parent1_contig_110819_a	(GAA)7		yam_parent1_contig_110819_a	GAA
																															yam_parent1_contig_11082_b	CT	2	24	(CT)	12	(CT)12			yam_parent1_contig_11082_b	(CT)12		yam_parent1_contig_11082_b	CT
																															yam_parent1_contig_110860_a	AGA	3	21	(AGA)	7	(AGA)7			yam_parent1_contig_110860_a	(AGA)7		yam_parent1_contig_110860_a	AGA
																															yam_parent1_contig_110872_a	AAGAA	5	20	(AAGAA)	4	(AAGAA)4			yam_parent1_contig_110872_a	(AAGAA)4		yam_parent1_contig_110872_a	AAGAA
																															yam_parent1_contig_110872_c	TTTA	4	20	(TTTA)	5	(TTTA)5			yam_parent1_contig_110872_c	(TTTA)5		yam_parent1_contig_110872_c	TTTA
																															yam_parent1_contig_110878_a	AAAT	4	24	(AAAT)	6	(AAAT)6			yam_parent1_contig_110878_a	(AAAT)6		yam_parent1_contig_110878_a	AAAT
																															yam_parent1_contig_110879_a	TTTTG	5	20	(TTTTG)	4	(TTTTG)4			yam_parent1_contig_110879_a	(TTTTG)4		yam_parent1_contig_110879_a	TTTTG
																															yam_parent1_contig_110905_a	TATCTA	6	30	(TATCTA)	5	(TATCTA)5			yam_parent1_contig_110905_a	(TATCTA)5		yam_parent1_contig_110905_a	TATCTA
																															yam_parent1_contig_110910_a	AT	2	20	(AT)	10	(AT)10			yam_parent1_contig_110910_a	(AT)10		yam_parent1_contig_110910_a	AT
																															yam_parent1_contig_11095_a	AAT	3	21	(AAT)	7	(AAT)7			yam_parent1_contig_11095_a	(AAT)7		yam_parent1_contig_11095_a	AAT
																															yam_parent1_contig_11095_b	AATA	4	20	(AATA)	5	(AATA)5			yam_parent1_contig_11095_b	(AATA)5		yam_parent1_contig_11095_b	AATA
																															yam_parent1_contig_11095_c	CTTT	4	24	(CTTT)	6	(CTTT)6			yam_parent1_contig_11095_c	(CTTT)6		yam_parent1_contig_11095_c	CTTT
																															yam_parent1_contig_11095_d	TTCCAT	6	24	(TTCCAT)	4	(TTCCAT)4			yam_parent1_contig_11095_d	(TTCCAT)4		yam_parent1_contig_11095_d	TTCCAT
																															yam_parent1_contig_11095_e	TTGCA	5	20	(TTGCA)	4	(TTGCA)4			yam_parent1_contig_11095_e	(TTGCA)4		yam_parent1_contig_11095_e	TTGCA
																															yam_parent1_contig_11095_f	TAT	3	21	(TAT)	7	(TAT)7			yam_parent1_contig_11095_f	(TAT)7		yam_parent1_contig_11095_f	TAT
																															yam_parent1_contig_110958_a	TAATTT	6	30	(TAATTT)	5	(TAATTT)5			yam_parent1_contig_110958_a	(TAATTT)5		yam_parent1_contig_110958_a	TAATTT
																															yam_parent1_contig_110959_a	AGG	3	21	(AGG)	7	(AGG)7			yam_parent1_contig_110959_a	(AGG)7		yam_parent1_contig_110959_a	AGG
																															yam_parent1_contig_110962_a	ATTAG	5	20	(ATTAG)	4	(ATTAG)4			yam_parent1_contig_110962_a	(ATTAG)4		yam_parent1_contig_110962_a	ATTAG
																															yam_parent1_contig_111068_a	AAAT	4	20	(AAAT)	5	(AAAT)5			yam_parent1_contig_111068_a	(AAAT)5		yam_parent1_contig_111068_a	AAAT
																															yam_parent1_contig_111068_b	AAT	3	21	(AAT)	7	(AAT)7			yam_parent1_contig_111068_b	(AAT)7		yam_parent1_contig_111068_b	AAT
																															yam_parent1_contig_111100_b	TTG	3	21	(TTG)	7	(TTG)7			yam_parent1_contig_111100_b	(TTG)7		yam_parent1_contig_111100_b	TTG
																															yam_parent1_contig_111116_a	TC	2	30	(TC)	15	(TC)15			yam_parent1_contig_111116_a	(TC)15		yam_parent1_contig_111116_a	TC
																															yam_parent1_contig_111122_a	TG	2	30	(TG)	15	(TG)15			yam_parent1_contig_111122_a	(TG)15		yam_parent1_contig_111122_a	TG
																															yam_parent1_contig_111227_a	CACT	4	20	(CACT)	5	(CACT)5			yam_parent1_contig_111227_a	(CACT)5		yam_parent1_contig_111227_a	CACT
																															yam_parent1_contig_111253_a	TA	2	24	(TA)	12	(TA)12			yam_parent1_contig_111253_a	(TA)12		yam_parent1_contig_111253_a	TA
																															yam_parent1_contig_111255_a	AT	2	20	(AT)	10	(AT)10			yam_parent1_contig_111255_a	(AT)10		yam_parent1_contig_111255_a	AT
																															yam_parent1_contig_111255_b	GA	2	24	(GA)	12	(GA)12			yam_parent1_contig_111255_b	(GA)12		yam_parent1_contig_111255_b	GA
																															yam_parent1_contig_111258_a	TTTCT	5	30	(TTTCT)	6	(TTTCT)6			yam_parent1_contig_111258_a	(TTTCT)6		yam_parent1_contig_111258_a	TTTCT
																															yam_parent1_contig_111317_a	AAAT	4	20	(AAAT)	5	(AAAT)5			yam_parent1_contig_111317_a	(AAAT)5		yam_parent1_contig_111317_a	AAAT
																															yam_parent1_contig_11132_a	TTAT	4	20	(TTAT)	5	(TTAT)5			yam_parent1_contig_11132_a	(TTAT)5		yam_parent1_contig_11132_a	TTAT
																															yam_parent1_contig_111331_a	AAT	3	21	(AAT)	7	(AAT)7			yam_parent1_contig_111331_a	(AAT)7		yam_parent1_contig_111331_a	AAT
																															yam_parent1_contig_111391_a	ATAC	4	20	(ATAC)	5	(ATAC)5			yam_parent1_contig_111391_a	(ATAC)5		yam_parent1_contig_111391_a	ATAC
																															yam_parent1_contig_111512_a	CT	2	24	(CT)	12	(CT)12			yam_parent1_contig_111512_a	(CT)12		yam_parent1_contig_111512_a	CT
																															yam_parent1_contig_111572_a	CAG	3	24	(CAG)	8	(CAG)8			yam_parent1_contig_111572_a	(CAG)8		yam_parent1_contig_111572_a	CAG
																															yam_parent1_contig_11161_a	CCA	3	21	(CCA)	7	(CCA)7			yam_parent1_contig_11161_a	(CCA)7		yam_parent1_contig_11161_a	CCA
																															yam_parent1_contig_111611_a	AAAAT	5	20	(AAAAT)	4	(AAAAT)4			yam_parent1_contig_111611_a	(AAAAT)4		yam_parent1_contig_111611_a	AAAAT
																															yam_parent1_contig_11162_a	TA	2	24	(TA)	12	(TA)12			yam_parent1_contig_11162_a	(TA)12		yam_parent1_contig_11162_a	TA
																															yam_parent1_contig_111626_a	TA	2	20	(TA)	10	(TA)10			yam_parent1_contig_111626_a	(TA)10		yam_parent1_contig_111626_a	TA
																															yam_parent1_contig_111628_a	TA	2	20	(TA)	10	(TA)10			yam_parent1_contig_111628_a	(TA)10		yam_parent1_contig_111628_a	TA
																															yam_parent1_contig_111632_a	TCT	3	21	(TCT)	7	(TCT)7			yam_parent1_contig_111632_a	(TCT)7		yam_parent1_contig_111632_a	TCT
																															yam_parent1_contig_111640_a	TTATA	5	20	(TTATA)	4	(TTATA)4			yam_parent1_contig_111640_a	(TTATA)4		yam_parent1_contig_111640_a	TTATA
																															yam_parent1_contig_111689_a	TTAT	4	20	(TTAT)	5	(TTAT)5			yam_parent1_contig_111689_a	(TTAT)5		yam_parent1_contig_111689_a	TTAT
																															yam_parent1_contig_111702_a	ATT	3	24	(ATT)	8	(ATT)8			yam_parent1_contig_111702_a	(ATT)8		yam_parent1_contig_111702_a	ATT
																															yam_parent1_contig_11172_a	TATTTT	6	36	(TATTTT)	6	(TATTTT)6			yam_parent1_contig_11172_a	(TATTTT)6		yam_parent1_contig_11172_a	TATTTT
																															yam_parent1_contig_111728_b	CAA	3	24	(CAA)	8	(CAA)8			yam_parent1_contig_111728_b	(CAA)8		yam_parent1_contig_111728_b	CAA
																															yam_parent1_contig_111745_a	GA	2	24	(GA)	12	(GA)12			yam_parent1_contig_111745_a	(GA)12		yam_parent1_contig_111745_a	GA
																															yam_parent1_contig_111759_a	ATTCGG	6	42	(ATTCGG)	7	(ATTCGG)7			yam_parent1_contig_111759_a	(ATTCGG)7		yam_parent1_contig_111759_a	ATTCGG
																															yam_parent1_contig_111764_a	TGGAAT	6	24	(TGGAAT)	4	(TGGAAT)4			yam_parent1_contig_111764_a	(TGGAAT)4		yam_parent1_contig_111764_a	TGGAAT
																															yam_parent1_contig_111800_a	TTCT	4	20	(TTCT)	5	(TTCT)5			yam_parent1_contig_111800_a	(TTCT)5		yam_parent1_contig_111800_a	TTCT
																															yam_parent1_contig_111846_a	TTA	3	21	(TTA)	7	(TTA)7			yam_parent1_contig_111846_a	(TTA)7		yam_parent1_contig_111846_a	TTA
																															yam_parent1_contig_111849_a	TC	2	24	(TC)	12	(TC)12			yam_parent1_contig_111849_a	(TC)12		yam_parent1_contig_111849_a	TC
																															yam_parent1_contig_111849_b	TATG	4	20	(TATG)	5	(TATG)5			yam_parent1_contig_111849_b	(TATG)5		yam_parent1_contig_111849_b	TATG
																															yam_parent1_contig_111920_a	CT	2	24	(CT)	12	(CT)12			yam_parent1_contig_111920_a	(CT)12		yam_parent1_contig_111920_a	CT
																															yam_parent1_contig_111975_a	TA	2	20	(TA)	10	(TA)10			yam_parent1_contig_111975_a	(TA)10		yam_parent1_contig_111975_a	TA
																															yam_parent1_contig_111977_a	ACTC	4	20	(ACTC)	5	(ACTC)5			yam_parent1_contig_111977_a	(ACTC)5		yam_parent1_contig_111977_a	ACTC
																															yam_parent1_contig_112005_a	TCT	3	21	(TCT)	7	(TCT)7			yam_parent1_contig_112005_a	(TCT)7		yam_parent1_contig_112005_a	TCT
																															yam_parent1_contig_11205_a	AAAAAT	6	24	(AAAAAT)	4	(AAAAAT)4			yam_parent1_contig_11205_a	(AAAAAT)4		yam_parent1_contig_11205_a	AAAAAT
																															yam_parent1_contig_112051_a	TTTA	4	28	(TTTA)	7	(TTTA)7			yam_parent1_contig_112051_a	(TTTA)7		yam_parent1_contig_112051_a	TTTA
																															yam_parent1_contig_112053_a	GA	2	24	(GA)	12	(GA)12			yam_parent1_contig_112053_a	(GA)12		yam_parent1_contig_112053_a	GA
																															yam_parent1_contig_112084_a	ATC	3	21	(ATC)	7	(ATC)7			yam_parent1_contig_112084_a	(ATC)7		yam_parent1_contig_112084_a	ATC
																															yam_parent1_contig_112089_a	TC	2	24	(TC)	12	(TC)12			yam_parent1_contig_112089_a	(TC)12		yam_parent1_contig_112089_a	TC
																															yam_parent1_contig_112101_a	TATT	4	20	(TATT)	5	(TATT)5			yam_parent1_contig_112101_a	(TATT)5		yam_parent1_contig_112101_a	TATT
																															yam_parent1_contig_112106_a	TTTATT	6	24	(TTTATT)	4	(TTTATT)4			yam_parent1_contig_112106_a	(TTTATT)4		yam_parent1_contig_112106_a	TTTATT
																															yam_parent1_contig_112165_b	AAAT	4	20	(AAAT)	5	(AAAT)5			yam_parent1_contig_112165_b	(AAAT)5		yam_parent1_contig_112165_b	AAAT
																															yam_parent1_contig_112200_a	TTG	3	36	(TTG)	12	(TTG)12			yam_parent1_contig_112200_a	(TTG)12		yam_parent1_contig_112200_a	TTG
																															yam_parent1_contig_112200_b	TA	2	20	(TA)	10	(TA)10			yam_parent1_contig_112200_b	(TA)10		yam_parent1_contig_112200_b	TA
																															yam_parent1_contig_112207_a	CT	2	20	(CT)	10	(CT)10			yam_parent1_contig_112207_a	(CT)10		yam_parent1_contig_112207_a	CT
																															yam_parent1_contig_112208_a	CT	2	24	(CT)	12	(CT)12			yam_parent1_contig_112208_a	(CT)12		yam_parent1_contig_112208_a	CT
																															yam_parent1_contig_11226_a	AAAGAG	6	24	(AAAGAG)	4	(AAAGAG)4			yam_parent1_contig_11226_a	(AAAGAG)4		yam_parent1_contig_11226_a	AAAGAG
																															yam_parent1_contig_11226_c	TG	2	20	(TG)	10	(TG)10			yam_parent1_contig_11226_c	(TG)10		yam_parent1_contig_11226_c	TG
																															yam_parent1_contig_112317_a	AC	2	20	(AC)	10	(AC)10			yam_parent1_contig_112317_a	(AC)10		yam_parent1_contig_112317_a	AC
																															yam_parent1_contig_112366_a	ATT	3	24	(ATT)	8	(ATT)8			yam_parent1_contig_112366_a	(ATT)8		yam_parent1_contig_112366_a	ATT
																															yam_parent1_contig_112368_a	GA	2	24	(GA)	12	(GA)12			yam_parent1_contig_112368_a	(GA)12		yam_parent1_contig_112368_a	GA
																															yam_parent1_contig_112381_a	GAT	3	24	(GAT)	8	(GAT)8			yam_parent1_contig_112381_a	(GAT)8		yam_parent1_contig_112381_a	GAT
																															yam_parent1_contig_112419_a	GTC	3	21	(GTC)	7	(GTC)7			yam_parent1_contig_112419_a	(GTC)7		yam_parent1_contig_112419_a	GTC
																															yam_parent1_contig_112491_a	GAA	3	24	(GAA)	8	(GAA)8			yam_parent1_contig_112491_a	(GAA)8		yam_parent1_contig_112491_a	GAA
																															yam_parent1_contig_112512_a	CT	2	30	(CT)	15	(CT)15			yam_parent1_contig_112512_a	(CT)15		yam_parent1_contig_112512_a	CT
																															yam_parent1_contig_112531_a	GCTTTG	6	30	(GCTTTG)	5	(GCTTTG)5			yam_parent1_contig_112531_a	(GCTTTG)5		yam_parent1_contig_112531_a	GCTTTG
																															yam_parent1_contig_112559_a	TTGTA	5	25	(TTGTA)	5	(TTGTA)5			yam_parent1_contig_112559_a	(TTGTA)5		yam_parent1_contig_112559_a	TTGTA
																															yam_parent1_contig_112625_a	TATTT	5	20	(TATTT)	4	(TATTT)4			yam_parent1_contig_112625_a	(TATTT)4		yam_parent1_contig_112625_a	TATTT
																															yam_parent1_contig_112652_a	AG	2	24	(AG)	12	(AG)12			yam_parent1_contig_112652_a	(AG)12		yam_parent1_contig_112652_a	AG
																															yam_parent1_contig_112652_b	GAGATG	6	24	(GAGATG)	4	(GAGATG)4			yam_parent1_contig_112652_b	(GAGATG)4		yam_parent1_contig_112652_b	GAGATG
																															yam_parent1_contig_112674_a	AG	2	20	(AG)	10	(AG)10			yam_parent1_contig_112674_a	(AG)10		yam_parent1_contig_112674_a	AG
																															yam_parent1_contig_112683_a	TA	2	20	(TA)	10	(TA)10			yam_parent1_contig_112683_a	(TA)10		yam_parent1_contig_112683_a	TA
																															yam_parent1_contig_112687_a	TCT	3	24	(TCT)	8	(TCT)8			yam_parent1_contig_112687_a	(TCT)8		yam_parent1_contig_112687_a	TCT
																															yam_parent1_contig_112687_b	TTAT	4	20	(TTAT)	5	(TTAT)5			yam_parent1_contig_112687_b	(TTAT)5		yam_parent1_contig_112687_b	TTAT
																															yam_parent1_contig_112687_c	TAA	3	24	(TAA)	8	(TAA)8			yam_parent1_contig_112687_c	(TAA)8		yam_parent1_contig_112687_c	TAA
																															yam_parent1_contig_112687_d	CTTTT	5	25	(CTTTT)	5	(CTTTT)5			yam_parent1_contig_112687_d	(CTTTT)5		yam_parent1_contig_112687_d	CTTTT
																															yam_parent1_contig_11269_a	TTTTA	5	20	(TTTTA)	4	(TTTTA)4			yam_parent1_contig_11269_a	(TTTTA)4		yam_parent1_contig_11269_a	TTTTA
																															yam_parent1_contig_11269_c	AAT	3	21	(AAT)	7	(AAT)7			yam_parent1_contig_11269_c	(AAT)7		yam_parent1_contig_11269_c	AAT
																															yam_parent1_contig_11269_d	TTA	3	30	(TTA)	10	(TTA)10			yam_parent1_contig_11269_d	(TTA)10		yam_parent1_contig_11269_d	TTA
																															yam_parent1_contig_112697_a	GAA	3	21	(GAA)	7	(GAA)7			yam_parent1_contig_112697_a	(GAA)7		yam_parent1_contig_112697_a	GAA
																															yam_parent1_contig_112697_b	GA	2	24	(GA)	12	(GA)12			yam_parent1_contig_112697_b	(GA)12		yam_parent1_contig_112697_b	GA
																															yam_parent1_contig_112712_a	AAAT	4	20	(AAAT)	5	(AAAT)5			yam_parent1_contig_112712_a	(AAAT)5		yam_parent1_contig_112712_a	AAAT
																															yam_parent1_contig_112717_a	CT	2	32	(CT)	16	(CT)16			yam_parent1_contig_112717_a	(CT)16		yam_parent1_contig_112717_a	CT
																															yam_parent1_contig_112748_a	TA	2	20	(TA)	10	(TA)10			yam_parent1_contig_112748_a	(TA)10		yam_parent1_contig_112748_a	TA
																															yam_parent1_contig_112771_a	GCA	3	21	(GCA)	7	(GCA)7			yam_parent1_contig_112771_a	(GCA)7		yam_parent1_contig_112771_a	GCA
																															yam_parent1_contig_112771_b	AAT	3	21	(AAT)	7	(AAT)7			yam_parent1_contig_112771_b	(AAT)7		yam_parent1_contig_112771_b	AAT
																															yam_parent1_contig_112783_a	TCA	3	30	(TCA)	10	(TCA)10			yam_parent1_contig_112783_a	(TCA)10		yam_parent1_contig_112783_a	TCA
																															yam_parent1_contig_112811_a	ATAA	4	20	(ATAA)	5	(ATAA)5			yam_parent1_contig_112811_a	(ATAA)5		yam_parent1_contig_112811_a	ATAA
																															yam_parent1_contig_112811_b	TATT	4	20	(TATT)	5	(TATT)5			yam_parent1_contig_112811_b	(TATT)5		yam_parent1_contig_112811_b	TATT
																															yam_parent1_contig_11284_a	TTTTA	5	25	(TTTTA)	5	(TTTTA)5			yam_parent1_contig_11284_a	(TTTTA)5		yam_parent1_contig_11284_a	TTTTA
																															yam_parent1_contig_112856_a	ATTT	4	28	(ATTT)	7	(ATTT)7			yam_parent1_contig_112856_a	(ATTT)7		yam_parent1_contig_112856_a	ATTT
																															yam_parent1_contig_112900_a	TA	2	20	(TA)	10	(TA)10			yam_parent1_contig_112900_a	(TA)10		yam_parent1_contig_112900_a	TA
																															yam_parent1_contig_112902_a	CTC	3	21	(CTC)	7	(CTC)7			yam_parent1_contig_112902_a	(CTC)7		yam_parent1_contig_112902_a	CTC
																															yam_parent1_contig_112904_b	ACAT	4	20	(ACAT)	5	(ACAT)5			yam_parent1_contig_112904_b	(ACAT)5		yam_parent1_contig_112904_b	ACAT
																															yam_parent1_contig_11294_a	AT	2	24	(AT)	12	(AT)12			yam_parent1_contig_11294_a	(AT)12		yam_parent1_contig_11294_a	AT
																															yam_parent1_contig_112961_a	GAT	3	21	(GAT)	7	(GAT)7			yam_parent1_contig_112961_a	(GAT)7		yam_parent1_contig_112961_a	GAT
																															yam_parent1_contig_112983_a	TC	2	24	(TC)	12	(TC)12			yam_parent1_contig_112983_a	(TC)12		yam_parent1_contig_112983_a	TC
																															yam_parent1_contig_1130_a	TC	2	24	(TC)	12	(TC)12			yam_parent1_contig_1130_a	(TC)12		yam_parent1_contig_1130_a	TC
																															yam_parent1_contig_113003_a	TGA	3	24	(TGA)	8	(TGA)8			yam_parent1_contig_113003_a	(TGA)8		yam_parent1_contig_113003_a	TGA
																															yam_parent1_contig_113017_a	AAG	3	21	(AAG)	7	(AAG)7			yam_parent1_contig_113017_a	(AAG)7		yam_parent1_contig_113017_a	AAG
																															yam_parent1_contig_113017_b	GAG	3	21	(GAG)	7	(GAG)7			yam_parent1_contig_113017_b	(GAG)7		yam_parent1_contig_113017_b	GAG
																															yam_parent1_contig_113078_a	ATT	3	21	(ATT)	7	(ATT)7			yam_parent1_contig_113078_a	(ATT)7		yam_parent1_contig_113078_a	ATT
																															yam_parent1_contig_113099_a	TA	2	20	(TA)	10	(TA)10			yam_parent1_contig_113099_a	(TA)10		yam_parent1_contig_113099_a	TA
																															yam_parent1_contig_113144_a	ATTT	4	28	(ATTT)	7	(ATTT)7			yam_parent1_contig_113144_a	(ATTT)7		yam_parent1_contig_113144_a	ATTT
																															yam_parent1_contig_113152_a	CT	2	24	(CT)	12	(CT)12			yam_parent1_contig_113152_a	(CT)12		yam_parent1_contig_113152_a	CT
																															yam_parent1_contig_113152_b	CA	2	32	(CA)	16	(CA)16			yam_parent1_contig_113152_b	(CA)16		yam_parent1_contig_113152_b	CA
																															yam_parent1_contig_113182_a	TC	2	20	(TC)	10	(TC)10			yam_parent1_contig_113182_a	(TC)10		yam_parent1_contig_113182_a	TC
																															yam_parent1_contig_113307_a	TTTTA	5	20	(TTTTA)	4	(TTTTA)4			yam_parent1_contig_113307_a	(TTTTA)4		yam_parent1_contig_113307_a	TTTTA
																															yam_parent1_contig_113319_a	AATA	4	20	(AATA)	5	(AATA)5			yam_parent1_contig_113319_a	(AATA)5		yam_parent1_contig_113319_a	AATA
																															yam_parent1_contig_113359_a	AATA	4	20	(AATA)	5	(AATA)5			yam_parent1_contig_113359_a	(AATA)5		yam_parent1_contig_113359_a	AATA
																															yam_parent1_contig_113360_a	AAG	3	24	(AAG)	8	(AAG)8			yam_parent1_contig_113360_a	(AAG)8		yam_parent1_contig_113360_a	AAG
																															yam_parent1_contig_113380_a	AT	2	20	(AT)	10	(AT)10			yam_parent1_contig_113380_a	(AT)10		yam_parent1_contig_113380_a	AT
																															yam_parent1_contig_113454_a	TAA	3	24	(TAA)	8	(TAA)8			yam_parent1_contig_113454_a	(TAA)8		yam_parent1_contig_113454_a	TAA
																															yam_parent1_contig_113494_a	TGA	3	21	(TGA)	7	(TGA)7			yam_parent1_contig_113494_a	(TGA)7		yam_parent1_contig_113494_a	TGA
																															yam_parent1_contig_113510_a	CGGTT	5	20	(CGGTT)	4	(CGGTT)4			yam_parent1_contig_113510_a	(CGGTT)4		yam_parent1_contig_113510_a	CGGTT
																															yam_parent1_contig_113526_a	CA	2	32	(CA)	16	(CA)16			yam_parent1_contig_113526_a	(CA)16		yam_parent1_contig_113526_a	CA
																															yam_parent1_contig_113555_a	GTGGAG	6	24	(GTGGAG)	4	(GTGGAG)4			yam_parent1_contig_113555_a	(GTGGAG)4		yam_parent1_contig_113555_a	GTGGAG
																															yam_parent1_contig_113566_a	AAG	3	30	(AAG)	10	(AAG)10			yam_parent1_contig_113566_a	(AAG)10		yam_parent1_contig_113566_a	AAG
																															yam_parent1_contig_113566_b	AACCCT	6	24	(AACCCT)	4	(AACCCT)4			yam_parent1_contig_113566_b	(AACCCT)4		yam_parent1_contig_113566_b	AACCCT
																															yam_parent1_contig_113621_a	TATTTGG	7	28	(TATTTGG)	4	(TATTTGG)4			yam_parent1_contig_113621_a	(TATTTGG)4		yam_parent1_contig_113621_a	TATTTGG
																															yam_parent1_contig_113621_b	ATTT	4	24	(ATTT)	6	(ATTT)6			yam_parent1_contig_113621_b	(ATTT)6		yam_parent1_contig_113621_b	ATTT
																															yam_parent1_contig_113637_a	AT	2	20	(AT)	10	(AT)10			yam_parent1_contig_113637_a	(AT)10		yam_parent1_contig_113637_a	AT
																															yam_parent1_contig_113663_a	ATAA	4	20	(ATAA)	5	(ATAA)5			yam_parent1_contig_113663_a	(ATAA)5		yam_parent1_contig_113663_a	ATAA
																															yam_parent1_contig_113663_b	AAT	3	21	(AAT)	7	(AAT)7			yam_parent1_contig_113663_b	(AAT)7		yam_parent1_contig_113663_b	AAT
																															yam_parent1_contig_11369_a	TAT	3	30	(TAT)	10	(TAT)10			yam_parent1_contig_11369_a	(TAT)10		yam_parent1_contig_11369_a	TAT
																															yam_parent1_contig_113717_a	TA	2	20	(TA)	10	(TA)10			yam_parent1_contig_113717_a	(TA)10		yam_parent1_contig_113717_a	TA
																															yam_parent1_contig_113741_a	ATA	3	30	(ATA)	10	(ATA)10			yam_parent1_contig_113741_a	(ATA)10		yam_parent1_contig_113741_a	ATA
																															yam_parent1_contig_113741_b	CCA	3	21	(CCA)	7	(CCA)7			yam_parent1_contig_113741_b	(CCA)7		yam_parent1_contig_113741_b	CCA
																															yam_parent1_contig_113874_a	AAAT	4	20	(AAAT)	5	(AAAT)5			yam_parent1_contig_113874_a	(AAAT)5		yam_parent1_contig_113874_a	AAAT
																															yam_parent1_contig_113875_a	AAT	3	24	(AAT)	8	(AAT)8			yam_parent1_contig_113875_a	(AAT)8		yam_parent1_contig_113875_a	AAT
																															yam_parent1_contig_113909_a	TTTAT	5	20	(TTTAT)	4	(TTTAT)4			yam_parent1_contig_113909_a	(TTTAT)4		yam_parent1_contig_113909_a	TTTAT
																															yam_parent1_contig_113909_b	AAACT	5	20	(AAACT)	4	(AAACT)4			yam_parent1_contig_113909_b	(AAACT)4		yam_parent1_contig_113909_b	AAACT
																															yam_parent1_contig_114002_a	AAT	3	21	(AAT)	7	(AAT)7			yam_parent1_contig_114002_a	(AAT)7		yam_parent1_contig_114002_a	AAT
																															yam_parent1_contig_114043_a	AT	2	24	(AT)	12	(AT)12			yam_parent1_contig_114043_a	(AT)12		yam_parent1_contig_114043_a	AT
																															yam_parent1_contig_114070_a	CATG	4	20	(CATG)	5	(CATG)5			yam_parent1_contig_114070_a	(CATG)5		yam_parent1_contig_114070_a	CATG
																															yam_parent1_contig_114084_a	AAAAT	5	20	(AAAAT)	4	(AAAAT)4			yam_parent1_contig_114084_a	(AAAAT)4		yam_parent1_contig_114084_a	AAAAT
																															yam_parent1_contig_114104_a	CT	2	20	(CT)	10	(CT)10			yam_parent1_contig_114104_a	(CT)10		yam_parent1_contig_114104_a	CT
																															yam_parent1_contig_114148_a	CTCAAT	6	36	(CTCAAT)	6	(CTCAAT)6			yam_parent1_contig_114148_a	(CTCAAT)6		yam_parent1_contig_114148_a	CTCAAT
																															yam_parent1_contig_114194_a	AAAT	4	24	(AAAT)	6	(AAAT)6			yam_parent1_contig_114194_a	(AAAT)6		yam_parent1_contig_114194_a	AAAT
																															yam_parent1_contig_114232_a	TAT	3	21	(TAT)	7	(TAT)7			yam_parent1_contig_114232_a	(TAT)7		yam_parent1_contig_114232_a	TAT
																															yam_parent1_contig_114304_a	CA	2	20	(CA)	10	(CA)10			yam_parent1_contig_114304_a	(CA)10		yam_parent1_contig_114304_a	CA
																															yam_parent1_contig_11432_a	CTT	3	30	(CTT)	10	(CTT)10			yam_parent1_contig_11432_a	(CTT)10		yam_parent1_contig_11432_a	CTT
																															yam_parent1_contig_114330_a	AT	2	20	(AT)	10	(AT)10			yam_parent1_contig_114330_a	(AT)10		yam_parent1_contig_114330_a	AT
																															yam_parent1_contig_114368_a	TTTTATTTT	9	36	(TTTTATTTT)	4	(TTTTATTTT)4			yam_parent1_contig_114368_a	(TTTTATTTT)4		yam_parent1_contig_114368_a	TTTTATTTT
																															yam_parent1_contig_114428_a	TTTAT	5	20	(TTTAT)	4	(TTTAT)4			yam_parent1_contig_114428_a	(TTTAT)4		yam_parent1_contig_114428_a	TTTAT
																															yam_parent1_contig_114441_a	TTTTTC	6	24	(TTTTTC)	4	(TTTTTC)4			yam_parent1_contig_114441_a	(TTTTTC)4		yam_parent1_contig_114441_a	TTTTTC
																															yam_parent1_contig_114446_a	ATA	3	21	(ATA)	7	(ATA)7			yam_parent1_contig_114446_a	(ATA)7		yam_parent1_contig_114446_a	ATA
																															yam_parent1_contig_114485_a	AG	2	20	(AG)	10	(AG)10			yam_parent1_contig_114485_a	(AG)10		yam_parent1_contig_114485_a	AG
																															yam_parent1_contig_114485_b	TTTA	4	24	(TTTA)	6	(TTTA)6			yam_parent1_contig_114485_b	(TTTA)6		yam_parent1_contig_114485_b	TTTA
																															yam_parent1_contig_114624_a	TCATCT	6	24	(TCATCT)	4	(TCATCT)4			yam_parent1_contig_114624_a	(TCATCT)4		yam_parent1_contig_114624_a	TCATCT
																															yam_parent1_contig_114627_a	AAT	3	21	(AAT)	7	(AAT)7			yam_parent1_contig_114627_a	(AAT)7		yam_parent1_contig_114627_a	AAT
																															yam_parent1_contig_114633_a	AT	2	20	(AT)	10	(AT)10			yam_parent1_contig_114633_a	(AT)10		yam_parent1_contig_114633_a	AT
																															yam_parent1_contig_114633_b	AAT	3	21	(AAT)	7	(AAT)7			yam_parent1_contig_114633_b	(AAT)7		yam_parent1_contig_114633_b	AAT
																															yam_parent1_contig_11471_a	TGTTAC	6	24	(TGTTAC)	4	(TGTTAC)4			yam_parent1_contig_11471_a	(TGTTAC)4		yam_parent1_contig_11471_a	TGTTAC
																															yam_parent1_contig_114721_a	TA	2	20	(TA)	10	(TA)10			yam_parent1_contig_114721_a	(TA)10		yam_parent1_contig_114721_a	TA
																															yam_parent1_contig_114742_a	AAT	3	24	(AAT)	8	(AAT)8			yam_parent1_contig_114742_a	(AAT)8		yam_parent1_contig_114742_a	AAT
																															yam_parent1_contig_114804_a	TAT	3	21	(TAT)	7	(TAT)7			yam_parent1_contig_114804_a	(TAT)7		yam_parent1_contig_114804_a	TAT
																															yam_parent1_contig_114820_a	ATAA	4	20	(ATAA)	5	(ATAA)5			yam_parent1_contig_114820_a	(ATAA)5		yam_parent1_contig_114820_a	ATAA
																															yam_parent1_contig_114884_a	CCT	3	21	(CCT)	7	(CCT)7			yam_parent1_contig_114884_a	(CCT)7		yam_parent1_contig_114884_a	CCT
																															yam_parent1_contig_114886_a	TAA	3	30	(TAA)	10	(TAA)10			yam_parent1_contig_114886_a	(TAA)10		yam_parent1_contig_114886_a	TAA
																															yam_parent1_contig_114897_a	AAAT	4	28	(AAAT)	7	(AAAT)7			yam_parent1_contig_114897_a	(AAAT)7		yam_parent1_contig_114897_a	AAAT
																															yam_parent1_contig_11492_a	TA	2	20	(TA)	10	(TA)10			yam_parent1_contig_11492_a	(TA)10		yam_parent1_contig_11492_a	TA
																															yam_parent1_contig_115014_a	TTA	3	21	(TTA)	7	(TTA)7			yam_parent1_contig_115014_a	(TTA)7		yam_parent1_contig_115014_a	TTA
																															yam_parent1_contig_115051_a	TTTA	4	20	(TTTA)	5	(TTTA)5			yam_parent1_contig_115051_a	(TTTA)5		yam_parent1_contig_115051_a	TTTA
																															yam_parent1_contig_115069_a	TTTTCT	6	24	(TTTTCT)	4	(TTTTCT)4			yam_parent1_contig_115069_a	(TTTTCT)4		yam_parent1_contig_115069_a	TTTTCT
																															yam_parent1_contig_115070_a	AG	2	20	(AG)	10	(AG)10			yam_parent1_contig_115070_a	(AG)10		yam_parent1_contig_115070_a	AG
																															yam_parent1_contig_115076_a	TTTTC	5	20	(TTTTC)	4	(TTTTC)4			yam_parent1_contig_115076_a	(TTTTC)4		yam_parent1_contig_115076_a	TTTTC
																															yam_parent1_contig_115084_a	TATT	4	20	(TATT)	5	(TATT)5			yam_parent1_contig_115084_a	(TATT)5		yam_parent1_contig_115084_a	TATT
																															yam_parent1_contig_11509_a	TA	2	20	(TA)	10	(TA)10			yam_parent1_contig_11509_a	(TA)10		yam_parent1_contig_11509_a	TA
																															yam_parent1_contig_115105_a	AAC	3	24	(AAC)	8	(AAC)8			yam_parent1_contig_115105_a	(AAC)8		yam_parent1_contig_115105_a	AAC
																															yam_parent1_contig_115105_b	TC	2	20	(TC)	10	(TC)10			yam_parent1_contig_115105_b	(TC)10		yam_parent1_contig_115105_b	TC
																															yam_parent1_contig_115110_a	AT	2	20	(AT)	10	(AT)10			yam_parent1_contig_115110_a	(AT)10		yam_parent1_contig_115110_a	AT
																															yam_parent1_contig_115157_a	TAAAA	5	25	(TAAAA)	5	(TAAAA)5			yam_parent1_contig_115157_a	(TAAAA)5		yam_parent1_contig_115157_a	TAAAA
																															yam_parent1_contig_115162_a	TTC	3	24	(TTC)	8	(TTC)8			yam_parent1_contig_115162_a	(TTC)8		yam_parent1_contig_115162_a	TTC
																															yam_parent1_contig_115221_a	ATGT	4	32	(ATGT)	8	(ATGT)8			yam_parent1_contig_115221_a	(ATGT)8		yam_parent1_contig_115221_a	ATGT
																															yam_parent1_contig_115225_a	AT	2	24	(AT)	12	(AT)12			yam_parent1_contig_115225_a	(AT)12		yam_parent1_contig_115225_a	AT
																															yam_parent1_contig_115238_a	ATTTT	5	20	(ATTTT)	4	(ATTTT)4			yam_parent1_contig_115238_a	(ATTTT)4		yam_parent1_contig_115238_a	ATTTT
																															yam_parent1_contig_115307_a	AT	2	20	(AT)	10	(AT)10			yam_parent1_contig_115307_a	(AT)10		yam_parent1_contig_115307_a	AT
																															yam_parent1_contig_115327_a	ATTT	4	20	(ATTT)	5	(ATTT)5			yam_parent1_contig_115327_a	(ATTT)5		yam_parent1_contig_115327_a	ATTT
																															yam_parent1_contig_115328_a	TCA	3	24	(TCA)	8	(TCA)8			yam_parent1_contig_115328_a	(TCA)8		yam_parent1_contig_115328_a	TCA
																															yam_parent1_contig_115328_b	ATC	3	36	(ATC)	12	(ATC)12			yam_parent1_contig_115328_b	(ATC)12		yam_parent1_contig_115328_b	ATC
																															yam_parent1_contig_115343_a	CA	2	24	(CA)	12	(CA)12			yam_parent1_contig_115343_a	(CA)12		yam_parent1_contig_115343_a	CA
																															yam_parent1_contig_115347_a	GA	2	20	(GA)	10	(GA)10			yam_parent1_contig_115347_a	(GA)10		yam_parent1_contig_115347_a	GA
																															yam_parent1_contig_115395_a	AT	2	24	(AT)	12	(AT)12			yam_parent1_contig_115395_a	(AT)12		yam_parent1_contig_115395_a	AT
																															yam_parent1_contig_115397_a	GA	2	20	(GA)	10	(GA)10			yam_parent1_contig_115397_a	(GA)10		yam_parent1_contig_115397_a	GA
																															yam_parent1_contig_115475_a	AT	2	24	(AT)	12	(AT)12			yam_parent1_contig_115475_a	(AT)12		yam_parent1_contig_115475_a	AT
																															yam_parent1_contig_11548_a	TA	2	24	(TA)	12	(TA)12			yam_parent1_contig_11548_a	(TA)12		yam_parent1_contig_11548_a	TA
																															yam_parent1_contig_115485_a	TAA	3	21	(TAA)	7	(TAA)7			yam_parent1_contig_115485_a	(TAA)7		yam_parent1_contig_115485_a	TAA
																															yam_parent1_contig_11555_a	TTTA	4	20	(TTTA)	5	(TTTA)5			yam_parent1_contig_11555_a	(TTTA)5		yam_parent1_contig_11555_a	TTTA
																															yam_parent1_contig_115555_a	TTA	3	21	(TTA)	7	(TTA)7			yam_parent1_contig_115555_a	(TTA)7		yam_parent1_contig_115555_a	TTA
																															yam_parent1_contig_115556_b	AG	2	24	(AG)	12	(AG)12			yam_parent1_contig_115556_b	(AG)12		yam_parent1_contig_115556_b	AG
																															yam_parent1_contig_115591_a	GCTCG	5	20	(GCTCG)	4	(GCTCG)4			yam_parent1_contig_115591_a	(GCTCG)4		yam_parent1_contig_115591_a	GCTCG
																															yam_parent1_contig_11561_a	TTA	3	24	(TTA)	8	(TTA)8			yam_parent1_contig_11561_a	(TTA)8		yam_parent1_contig_11561_a	TTA
																															yam_parent1_contig_11568_a	CT	2	24	(CT)	12	(CT)12			yam_parent1_contig_11568_a	(CT)12		yam_parent1_contig_11568_a	CT
																															yam_parent1_contig_115848_b	TAT	3	24	(TAT)	8	(TAT)8			yam_parent1_contig_115848_b	(TAT)8		yam_parent1_contig_115848_b	TAT
																															yam_parent1_contig_115848_d	TTAAT	5	20	(TTAAT)	4	(TTAAT)4			yam_parent1_contig_115848_d	(TTAAT)4		yam_parent1_contig_115848_d	TTAAT
																															yam_parent1_contig_115848_e	ATAAAT	6	24	(ATAAAT)	4	(ATAAAT)4			yam_parent1_contig_115848_e	(ATAAAT)4		yam_parent1_contig_115848_e	ATAAAT
																															yam_parent1_contig_115872_a	TTCA	4	20	(TTCA)	5	(TTCA)5			yam_parent1_contig_115872_a	(TTCA)5		yam_parent1_contig_115872_a	TTCA
																															yam_parent1_contig_1159_a	TA	2	20	(TA)	10	(TA)10			yam_parent1_contig_1159_a	(TA)10		yam_parent1_contig_1159_a	TA
																															yam_parent1_contig_1159_b	ATC	3	24	(ATC)	8	(ATC)8			yam_parent1_contig_1159_b	(ATC)8		yam_parent1_contig_1159_b	ATC
																															yam_parent1_contig_115905_a	TA	2	24	(TA)	12	(TA)12			yam_parent1_contig_115905_a	(TA)12		yam_parent1_contig_115905_a	TA
																															yam_parent1_contig_115961_a	TTAT	4	24	(TTAT)	6	(TTAT)6			yam_parent1_contig_115961_a	(TTAT)6		yam_parent1_contig_115961_a	TTAT
																															yam_parent1_contig_116011_a	TTAT	4	20	(TTAT)	5	(TTAT)5			yam_parent1_contig_116011_a	(TTAT)5		yam_parent1_contig_116011_a	TTAT
																															yam_parent1_contig_116012_a	ATAA	4	20	(ATAA)	5	(ATAA)5			yam_parent1_contig_116012_a	(ATAA)5		yam_parent1_contig_116012_a	ATAA
																															yam_parent1_contig_116030_a	AAATAA	6	24	(AAATAA)	4	(AAATAA)4			yam_parent1_contig_116030_a	(AAATAA)4		yam_parent1_contig_116030_a	AAATAA
																															yam_parent1_contig_116049_a	TATTT	5	25	(TATTT)	5	(TATTT)5			yam_parent1_contig_116049_a	(TATTT)5		yam_parent1_contig_116049_a	TATTT
																															yam_parent1_contig_116075_a	TTTA	4	20	(TTTA)	5	(TTTA)5			yam_parent1_contig_116075_a	(TTTA)5		yam_parent1_contig_116075_a	TTTA
																															yam_parent1_contig_116075_b	ATTT	4	24	(ATTT)	6	(ATTT)6			yam_parent1_contig_116075_b	(ATTT)6		yam_parent1_contig_116075_b	ATTT
																															yam_parent1_contig_116105_a	CAATG	5	20	(CAATG)	4	(CAATG)4			yam_parent1_contig_116105_a	(CAATG)4		yam_parent1_contig_116105_a	CAATG
																															yam_parent1_contig_116120_a	ATTA	4	20	(ATTA)	5	(ATTA)5			yam_parent1_contig_116120_a	(ATTA)5		yam_parent1_contig_116120_a	ATTA
																															yam_parent1_contig_116150_a	GAT	3	30	(GAT)	10	(GAT)10			yam_parent1_contig_116150_a	(GAT)10		yam_parent1_contig_116150_a	GAT
																															yam_parent1_contig_116172_a	TTTCTT	6	24	(TTTCTT)	4	(TTTCTT)4			yam_parent1_contig_116172_a	(TTTCTT)4		yam_parent1_contig_116172_a	TTTCTT
																															yam_parent1_contig_11618_a	AT	2	24	(AT)	12	(AT)12			yam_parent1_contig_11618_a	(AT)12		yam_parent1_contig_11618_a	AT
																															yam_parent1_contig_116213_a	AAAT	4	20	(AAAT)	5	(AAAT)5			yam_parent1_contig_116213_a	(AAAT)5		yam_parent1_contig_116213_a	AAAT
																															yam_parent1_contig_116214_a	ATT	3	24	(ATT)	8	(ATT)8			yam_parent1_contig_116214_a	(ATT)8		yam_parent1_contig_116214_a	ATT
																															yam_parent1_contig_116260_a	ATTTT	5	20	(ATTTT)	4	(ATTTT)4			yam_parent1_contig_116260_a	(ATTTT)4		yam_parent1_contig_116260_a	ATTTT
																															yam_parent1_contig_11627_a	AGA	3	24	(AGA)	8	(AGA)8			yam_parent1_contig_11627_a	(AGA)8		yam_parent1_contig_11627_a	AGA
																															yam_parent1_contig_11628_a	TC	2	32	(TC)	16	(TC)16			yam_parent1_contig_11628_a	(TC)16		yam_parent1_contig_11628_a	TC
																															yam_parent1_contig_1163_a	AATA	4	24	(AATA)	6	(AATA)6			yam_parent1_contig_1163_a	(AATA)6		yam_parent1_contig_1163_a	AATA
																															yam_parent1_contig_116309_a	ATT	3	21	(ATT)	7	(ATT)7			yam_parent1_contig_116309_a	(ATT)7		yam_parent1_contig_116309_a	ATT
																															yam_parent1_contig_116368_a	AAAT	4	20	(AAAT)	5	(AAAT)5			yam_parent1_contig_116368_a	(AAAT)5		yam_parent1_contig_116368_a	AAAT
																															yam_parent1_contig_116370_a	TAT	3	24	(TAT)	8	(TAT)8			yam_parent1_contig_116370_a	(TAT)8		yam_parent1_contig_116370_a	TAT
																															yam_parent1_contig_116425_a	AAAT	4	24	(AAAT)	6	(AAAT)6			yam_parent1_contig_116425_a	(AAAT)6		yam_parent1_contig_116425_a	AAAT
																															yam_parent1_contig_116447_a	AAT	3	21	(AAT)	7	(AAT)7			yam_parent1_contig_116447_a	(AAT)7		yam_parent1_contig_116447_a	AAT
																															yam_parent1_contig_116479_a	ATT	3	30	(ATT)	10	(ATT)10			yam_parent1_contig_116479_a	(ATT)10		yam_parent1_contig_116479_a	ATT
																															yam_parent1_contig_116544_a	AAAGA	5	20	(AAAGA)	4	(AAAGA)4			yam_parent1_contig_116544_a	(AAAGA)4		yam_parent1_contig_116544_a	AAAGA
																															yam_parent1_contig_116581_a	CT	2	24	(CT)	12	(CT)12			yam_parent1_contig_116581_a	(CT)12		yam_parent1_contig_116581_a	CT
																															yam_parent1_contig_116597_c	TA	2	20	(TA)	10	(TA)10			yam_parent1_contig_116597_c	(TA)10		yam_parent1_contig_116597_c	TA
																															yam_parent1_contig_116642_a	AC	2	32	(AC)	16	(AC)16			yam_parent1_contig_116642_a	(AC)16		yam_parent1_contig_116642_a	AC
																															yam_parent1_contig_116663_a	AAAAAT	6	24	(AAAAAT)	4	(AAAAAT)4			yam_parent1_contig_116663_a	(AAAAAT)4		yam_parent1_contig_116663_a	AAAAAT
																															yam_parent1_contig_11668_a	TTTTA	5	25	(TTTTA)	5	(TTTTA)5			yam_parent1_contig_11668_a	(TTTTA)5		yam_parent1_contig_11668_a	TTTTA
																															yam_parent1_contig_11668_b	AAG	3	21	(AAG)	7	(AAG)7			yam_parent1_contig_11668_b	(AAG)7		yam_parent1_contig_11668_b	AAG
																															yam_parent1_contig_116687_a	TTTCCCG	7	70	(TTTCCCG)	10	(TTTCCCG)10			yam_parent1_contig_116687_a	(TTTCCCG)10		yam_parent1_contig_116687_a	TTTCCCG
																															yam_parent1_contig_116782_a	TA	2	20	(TA)	10	(TA)10			yam_parent1_contig_116782_a	(TA)10		yam_parent1_contig_116782_a	TA
																															yam_parent1_contig_116786_a	TA	2	20	(TA)	10	(TA)10			yam_parent1_contig_116786_a	(TA)10		yam_parent1_contig_116786_a	TA
																															yam_parent1_contig_11679_a	TCTT	4	20	(TCTT)	5	(TCTT)5			yam_parent1_contig_11679_a	(TCTT)5		yam_parent1_contig_11679_a	TCTT
																															yam_parent1_contig_116832_a	ATTT	4	32	(ATTT)	8	(ATTT)8			yam_parent1_contig_116832_a	(ATTT)8		yam_parent1_contig_116832_a	ATTT
																															yam_parent1_contig_11684_a	AAAT	4	20	(AAAT)	5	(AAAT)5			yam_parent1_contig_11684_a	(AAAT)5		yam_parent1_contig_11684_a	AAAT
																															yam_parent1_contig_116855_a	AAAAT	5	20	(AAAAT)	4	(AAAAT)4			yam_parent1_contig_116855_a	(AAAAT)4		yam_parent1_contig_116855_a	AAAAT
																															yam_parent1_contig_116899_a	TTAT	4	28	(TTAT)	7	(TTAT)7			yam_parent1_contig_116899_a	(TTAT)7		yam_parent1_contig_116899_a	TTAT
																															yam_parent1_contig_116906_a	TTC	3	24	(TTC)	8	(TTC)8			yam_parent1_contig_116906_a	(TTC)8		yam_parent1_contig_116906_a	TTC
																															yam_parent1_contig_116924_a	CCA	3	21	(CCA)	7	(CCA)7			yam_parent1_contig_116924_a	(CCA)7		yam_parent1_contig_116924_a	CCA
																															yam_parent1_contig_11695_a	AAAT	4	20	(AAAT)	5	(AAAT)5			yam_parent1_contig_11695_a	(AAAT)5		yam_parent1_contig_11695_a	AAAT
																															yam_parent1_contig_117025_a	AC	2	20	(AC)	10	(AC)10			yam_parent1_contig_117025_a	(AC)10		yam_parent1_contig_117025_a	AC
																															yam_parent1_contig_117064_a	AT	2	20	(AT)	10	(AT)10			yam_parent1_contig_117064_a	(AT)10		yam_parent1_contig_117064_a	AT
																															yam_parent1_contig_11710_a	AAAT	4	32	(AAAT)	8	(AAAT)8			yam_parent1_contig_11710_a	(AAAT)8		yam_parent1_contig_11710_a	AAAT
																															yam_parent1_contig_117108_a	TTAT	4	20	(TTAT)	5	(TTAT)5			yam_parent1_contig_117108_a	(TTAT)5		yam_parent1_contig_117108_a	TTAT
																															yam_parent1_contig_117119_a	TCT	3	24	(TCT)	8	(TCT)8			yam_parent1_contig_117119_a	(TCT)8		yam_parent1_contig_117119_a	TCT
																															yam_parent1_contig_117123_a	AAAT	4	20	(AAAT)	5	(AAAT)5			yam_parent1_contig_117123_a	(AAAT)5		yam_parent1_contig_117123_a	AAAT
																															yam_parent1_contig_117149_a	TTA	3	30	(TTA)	10	(TTA)10			yam_parent1_contig_117149_a	(TTA)10		yam_parent1_contig_117149_a	TTA
																															yam_parent1_contig_117264_a	ATTT	4	20	(ATTT)	5	(ATTT)5			yam_parent1_contig_117264_a	(ATTT)5		yam_parent1_contig_117264_a	ATTT
																															yam_parent1_contig_117268_a	TAT	3	24	(TAT)	8	(TAT)8			yam_parent1_contig_117268_a	(TAT)8		yam_parent1_contig_117268_a	TAT
																															yam_parent1_contig_117293_a	TTAT	4	28	(TTAT)	7	(TTAT)7			yam_parent1_contig_117293_a	(TTAT)7		yam_parent1_contig_117293_a	TTAT
																															yam_parent1_contig_117375_a	TGTA	4	28	(TGTA)	7	(TGTA)7			yam_parent1_contig_117375_a	(TGTA)7		yam_parent1_contig_117375_a	TGTA
																															yam_parent1_contig_117391_a	TGTA	4	20	(TGTA)	5	(TGTA)5			yam_parent1_contig_117391_a	(TGTA)5		yam_parent1_contig_117391_a	TGTA
																															yam_parent1_contig_117437_a	CA	2	20	(CA)	10	(CA)10			yam_parent1_contig_117437_a	(CA)10		yam_parent1_contig_117437_a	CA
																															yam_parent1_contig_117477_a	GA	2	20	(GA)	10	(GA)10			yam_parent1_contig_117477_a	(GA)10		yam_parent1_contig_117477_a	GA
																															yam_parent1_contig_117505_a	AT	2	20	(AT)	10	(AT)10			yam_parent1_contig_117505_a	(AT)10		yam_parent1_contig_117505_a	AT
																															yam_parent1_contig_117542_a	TGG	3	21	(TGG)	7	(TGG)7			yam_parent1_contig_117542_a	(TGG)7		yam_parent1_contig_117542_a	TGG
																															yam_parent1_contig_117548_a	CTT	3	24	(CTT)	8	(CTT)8			yam_parent1_contig_117548_a	(CTT)8		yam_parent1_contig_117548_a	CTT
																															yam_parent1_contig_117556_a	TTA	3	24	(TTA)	8	(TTA)8			yam_parent1_contig_117556_a	(TTA)8		yam_parent1_contig_117556_a	TTA
																															yam_parent1_contig_117595_a	AAT	3	24	(AAT)	8	(AAT)8			yam_parent1_contig_117595_a	(AAT)8		yam_parent1_contig_117595_a	AAT
																															yam_parent1_contig_117622_a	TGCA	4	20	(TGCA)	5	(TGCA)5			yam_parent1_contig_117622_a	(TGCA)5		yam_parent1_contig_117622_a	TGCA
																															yam_parent1_contig_117666_a	AAAT	4	20	(AAAT)	5	(AAAT)5			yam_parent1_contig_117666_a	(AAAT)5		yam_parent1_contig_117666_a	AAAT
																															yam_parent1_contig_117666_b	CGCCGA	6	24	(CGCCGA)	4	(CGCCGA)4			yam_parent1_contig_117666_b	(CGCCGA)4		yam_parent1_contig_117666_b	CGCCGA
																															yam_parent1_contig_117719_a	TA	2	20	(TA)	10	(TA)10			yam_parent1_contig_117719_a	(TA)10		yam_parent1_contig_117719_a	TA
																															yam_parent1_contig_117835_a	TA	2	20	(TA)	10	(TA)10			yam_parent1_contig_117835_a	(TA)10		yam_parent1_contig_117835_a	TA
																															yam_parent1_contig_117835_b	TATT	4	20	(TATT)	5	(TATT)5			yam_parent1_contig_117835_b	(TATT)5		yam_parent1_contig_117835_b	TATT
																															yam_parent1_contig_117856_a	GA	2	20	(GA)	10	(GA)10			yam_parent1_contig_117856_a	(GA)10		yam_parent1_contig_117856_a	GA
																															yam_parent1_contig_117871_a	TTC	3	21	(TTC)	7	(TTC)7			yam_parent1_contig_117871_a	(TTC)7		yam_parent1_contig_117871_a	TTC
																															yam_parent1_contig_117871_b	TAT	3	24	(TAT)	8	(TAT)8			yam_parent1_contig_117871_b	(TAT)8		yam_parent1_contig_117871_b	TAT
																															yam_parent1_contig_117877_a	AT	2	24	(AT)	12	(AT)12			yam_parent1_contig_117877_a	(AT)12		yam_parent1_contig_117877_a	AT
																															yam_parent1_contig_117893_a	GGTTAG	6	30	(GGTTAG)	5	(GGTTAG)5			yam_parent1_contig_117893_a	(GGTTAG)5		yam_parent1_contig_117893_a	GGTTAG
																															yam_parent1_contig_117893_b	TTTA	4	20	(TTTA)	5	(TTTA)5			yam_parent1_contig_117893_b	(TTTA)5		yam_parent1_contig_117893_b	TTTA
																															yam_parent1_contig_117908_a	TA	2	20	(TA)	10	(TA)10			yam_parent1_contig_117908_a	(TA)10		yam_parent1_contig_117908_a	TA
																															yam_parent1_contig_117908_b	TTAT	4	20	(TTAT)	5	(TTAT)5			yam_parent1_contig_117908_b	(TTAT)5		yam_parent1_contig_117908_b	TTAT
																															yam_parent1_contig_117950_a	ATG	3	24	(ATG)	8	(ATG)8			yam_parent1_contig_117950_a	(ATG)8		yam_parent1_contig_117950_a	ATG
																															yam_parent1_contig_117953_a	AAAAG	5	30	(AAAAG)	6	(AAAAG)6			yam_parent1_contig_117953_a	(AAAAG)6		yam_parent1_contig_117953_a	AAAAG
																															yam_parent1_contig_117953_b	CT	2	30	(CT)	15	(CT)15			yam_parent1_contig_117953_b	(CT)15		yam_parent1_contig_117953_b	CT
																															yam_parent1_contig_117963_a	ATA	3	24	(ATA)	8	(ATA)8			yam_parent1_contig_117963_a	(ATA)8		yam_parent1_contig_117963_a	ATA
																															yam_parent1_contig_118_a	TAC	3	21	(TAC)	7	(TAC)7			yam_parent1_contig_118_a	(TAC)7		yam_parent1_contig_118_a	TAC
																															yam_parent1_contig_118_b	CTC	3	24	(CTC)	8	(CTC)8			yam_parent1_contig_118_b	(CTC)8		yam_parent1_contig_118_b	CTC
																															yam_parent1_contig_118006_a	ATT	3	30	(ATT)	10	(ATT)10			yam_parent1_contig_118006_a	(ATT)10		yam_parent1_contig_118006_a	ATT
																															yam_parent1_contig_11806_a	AAT	3	30	(AAT)	10	(AAT)10			yam_parent1_contig_11806_a	(AAT)10		yam_parent1_contig_11806_a	AAT
																															yam_parent1_contig_11808_a	TTTTA	5	25	(TTTTA)	5	(TTTTA)5			yam_parent1_contig_11808_a	(TTTTA)5		yam_parent1_contig_11808_a	TTTTA
																															yam_parent1_contig_118119_a	AAAAG	5	20	(AAAAG)	4	(AAAAG)4			yam_parent1_contig_118119_a	(AAAAG)4		yam_parent1_contig_118119_a	AAAAG
																															yam_parent1_contig_118123_a	TA	2	24	(TA)	12	(TA)12			yam_parent1_contig_118123_a	(TA)12		yam_parent1_contig_118123_a	TA
																															yam_parent1_contig_11815_a	AAAGG	5	20	(AAAGG)	4	(AAAGG)4			yam_parent1_contig_11815_a	(AAAGG)4		yam_parent1_contig_11815_a	AAAGG
																															yam_parent1_contig_11815_b	TAT	3	24	(TAT)	8	(TAT)8			yam_parent1_contig_11815_b	(TAT)8		yam_parent1_contig_11815_b	TAT
																															yam_parent1_contig_118156_a	TTTG	4	20	(TTTG)	5	(TTTG)5			yam_parent1_contig_118156_a	(TTTG)5		yam_parent1_contig_118156_a	TTTG
																															yam_parent1_contig_118174_a	TA	2	20	(TA)	10	(TA)10			yam_parent1_contig_118174_a	(TA)10		yam_parent1_contig_118174_a	TA
																															yam_parent1_contig_118174_b	TC	2	24	(TC)	12	(TC)12			yam_parent1_contig_118174_b	(TC)12		yam_parent1_contig_118174_b	TC
																															yam_parent1_contig_118200_a	TGT	3	24	(TGT)	8	(TGT)8			yam_parent1_contig_118200_a	(TGT)8		yam_parent1_contig_118200_a	TGT
																															yam_parent1_contig_118213_a	GT	2	20	(GT)	10	(GT)10			yam_parent1_contig_118213_a	(GT)10		yam_parent1_contig_118213_a	GT
																															yam_parent1_contig_118213_b	AT	2	20	(AT)	10	(AT)10			yam_parent1_contig_118213_b	(AT)10		yam_parent1_contig_118213_b	AT
																															yam_parent1_contig_118266_a	ATT	3	21	(ATT)	7	(ATT)7			yam_parent1_contig_118266_a	(ATT)7		yam_parent1_contig_118266_a	ATT
																															yam_parent1_contig_11827_a	TGT	3	21	(TGT)	7	(TGT)7			yam_parent1_contig_11827_a	(TGT)7		yam_parent1_contig_11827_a	TGT
																															yam_parent1_contig_118286_a	ATTTT	5	20	(ATTTT)	4	(ATTTT)4			yam_parent1_contig_118286_a	(ATTTT)4		yam_parent1_contig_118286_a	ATTTT
																															yam_parent1_contig_118318_a	ATTT	4	20	(ATTT)	5	(ATTT)5			yam_parent1_contig_118318_a	(ATTT)5		yam_parent1_contig_118318_a	ATTT
																															yam_parent1_contig_118336_a	TTAT	4	20	(TTAT)	5	(TTAT)5			yam_parent1_contig_118336_a	(TTAT)5		yam_parent1_contig_118336_a	TTAT
																															yam_parent1_contig_118368_a	TTA	3	21	(TTA)	7	(TTA)7			yam_parent1_contig_118368_a	(TTA)7		yam_parent1_contig_118368_a	TTA
																															yam_parent1_contig_118411_b	TAAA	4	20	(TAAA)	5	(TAAA)5			yam_parent1_contig_118411_b	(TAAA)5		yam_parent1_contig_118411_b	TAAA
																															yam_parent1_contig_118416_a	TTTA	4	20	(TTTA)	5	(TTTA)5			yam_parent1_contig_118416_a	(TTTA)5		yam_parent1_contig_118416_a	TTTA
																															yam_parent1_contig_118481_a	TAT	3	30	(TAT)	10	(TAT)10			yam_parent1_contig_118481_a	(TAT)10		yam_parent1_contig_118481_a	TAT
																															yam_parent1_contig_118554_a	AAAAT	5	20	(AAAAT)	4	(AAAAT)4			yam_parent1_contig_118554_a	(AAAAT)4		yam_parent1_contig_118554_a	AAAAT
																															yam_parent1_contig_118614_a	CTTT	4	20	(CTTT)	5	(CTTT)5			yam_parent1_contig_118614_a	(CTTT)5		yam_parent1_contig_118614_a	CTTT
																															yam_parent1_contig_118627_a	ATTTTT	6	24	(ATTTTT)	4	(ATTTTT)4			yam_parent1_contig_118627_a	(ATTTTT)4		yam_parent1_contig_118627_a	ATTTTT
																															yam_parent1_contig_118642_a	TC	2	32	(TC)	16	(TC)16			yam_parent1_contig_118642_a	(TC)16		yam_parent1_contig_118642_a	TC
																															yam_parent1_contig_1187_a	AATA	4	24	(AATA)	6	(AATA)6			yam_parent1_contig_1187_a	(AATA)6		yam_parent1_contig_1187_a	AATA
																															yam_parent1_contig_118745_a	TTAAT	5	20	(TTAAT)	4	(TTAAT)4			yam_parent1_contig_118745_a	(TTAAT)4		yam_parent1_contig_118745_a	TTAAT
																															yam_parent1_contig_118748_a	AAAT	4	20	(AAAT)	5	(AAAT)5			yam_parent1_contig_118748_a	(AAAT)5		yam_parent1_contig_118748_a	AAAT
																															yam_parent1_contig_118750_a	TA	2	20	(TA)	10	(TA)10			yam_parent1_contig_118750_a	(TA)10		yam_parent1_contig_118750_a	TA
																															yam_parent1_contig_118756_a	AT	2	24	(AT)	12	(AT)12			yam_parent1_contig_118756_a	(AT)12		yam_parent1_contig_118756_a	AT
																															yam_parent1_contig_118767_a	TGTT	4	28	(TGTT)	7	(TGTT)7			yam_parent1_contig_118767_a	(TGTT)7		yam_parent1_contig_118767_a	TGTT
																															yam_parent1_contig_118775_a	TTC	3	24	(TTC)	8	(TTC)8			yam_parent1_contig_118775_a	(TTC)8		yam_parent1_contig_118775_a	TTC
																															yam_parent1_contig_118804_a	AG	2	20	(AG)	10	(AG)10			yam_parent1_contig_118804_a	(AG)10		yam_parent1_contig_118804_a	AG
																															yam_parent1_contig_118804_b	TAA	3	30	(TAA)	10	(TAA)10			yam_parent1_contig_118804_b	(TAA)10		yam_parent1_contig_118804_b	TAA
																															yam_parent1_contig_118827_a	ATAC	4	20	(ATAC)	5	(ATAC)5			yam_parent1_contig_118827_a	(ATAC)5		yam_parent1_contig_118827_a	ATAC
																															yam_parent1_contig_118832_a	ATAA	4	28	(ATAA)	7	(ATAA)7			yam_parent1_contig_118832_a	(ATAA)7		yam_parent1_contig_118832_a	ATAA
																															yam_parent1_contig_11887_a	TAA	3	21	(TAA)	7	(TAA)7			yam_parent1_contig_11887_a	(TAA)7		yam_parent1_contig_11887_a	TAA
																															yam_parent1_contig_118876_a	AAC	3	21	(AAC)	7	(AAC)7			yam_parent1_contig_118876_a	(AAC)7		yam_parent1_contig_118876_a	AAC
																															yam_parent1_contig_118902_a	AAAT	4	20	(AAAT)	5	(AAAT)5			yam_parent1_contig_118902_a	(AAAT)5		yam_parent1_contig_118902_a	AAAT
																															yam_parent1_contig_118906_a	AT	2	20	(AT)	10	(AT)10			yam_parent1_contig_118906_a	(AT)10		yam_parent1_contig_118906_a	AT
																															yam_parent1_contig_118924_a	TTCT	4	28	(TTCT)	7	(TTCT)7			yam_parent1_contig_118924_a	(TTCT)7		yam_parent1_contig_118924_a	TTCT
																															yam_parent1_contig_118937_a	TA	2	20	(TA)	10	(TA)10			yam_parent1_contig_118937_a	(TA)10		yam_parent1_contig_118937_a	TA
																															yam_parent1_contig_118937_b	TTTA	4	20	(TTTA)	5	(TTTA)5			yam_parent1_contig_118937_b	(TTTA)5		yam_parent1_contig_118937_b	TTTA
																															yam_parent1_contig_119014_a	AGA	3	24	(AGA)	8	(AGA)8			yam_parent1_contig_119014_a	(AGA)8		yam_parent1_contig_119014_a	AGA
																															yam_parent1_contig_119024_a	TTA	3	21	(TTA)	7	(TTA)7			yam_parent1_contig_119024_a	(TTA)7		yam_parent1_contig_119024_a	TTA
																															yam_parent1_contig_119109_a	AT	2	20	(AT)	10	(AT)10			yam_parent1_contig_119109_a	(AT)10		yam_parent1_contig_119109_a	AT
																															yam_parent1_contig_119220_a	AAT	3	21	(AAT)	7	(AAT)7			yam_parent1_contig_119220_a	(AAT)7		yam_parent1_contig_119220_a	AAT
																															yam_parent1_contig_119325_a	TC	2	20	(TC)	10	(TC)10			yam_parent1_contig_119325_a	(TC)10		yam_parent1_contig_119325_a	TC
																															yam_parent1_contig_11934_a	TA	2	20	(TA)	10	(TA)10			yam_parent1_contig_11934_a	(TA)10		yam_parent1_contig_11934_a	TA
																															yam_parent1_contig_119391_a	TC	2	24	(TC)	12	(TC)12			yam_parent1_contig_119391_a	(TC)12		yam_parent1_contig_119391_a	TC
																															yam_parent1_contig_11949_a	TTC	3	21	(TTC)	7	(TTC)7			yam_parent1_contig_11949_a	(TTC)7		yam_parent1_contig_11949_a	TTC
																															yam_parent1_contig_119501_a	TC	2	20	(TC)	10	(TC)10			yam_parent1_contig_119501_a	(TC)10		yam_parent1_contig_119501_a	TC
																															yam_parent1_contig_119508_a	CTTTT	5	20	(CTTTT)	4	(CTTTT)4			yam_parent1_contig_119508_a	(CTTTT)4		yam_parent1_contig_119508_a	CTTTT
																															yam_parent1_contig_119513_a	TTTAA	5	20	(TTTAA)	4	(TTTAA)4			yam_parent1_contig_119513_a	(TTTAA)4		yam_parent1_contig_119513_a	TTTAA
																															yam_parent1_contig_119555_a	AT	2	20	(AT)	10	(AT)10			yam_parent1_contig_119555_a	(AT)10		yam_parent1_contig_119555_a	AT
																															yam_parent1_contig_119574_a	TTAT	4	20	(TTAT)	5	(TTAT)5			yam_parent1_contig_119574_a	(TTAT)5		yam_parent1_contig_119574_a	TTAT
																															yam_parent1_contig_119580_a	TCCT	4	20	(TCCT)	5	(TCCT)5			yam_parent1_contig_119580_a	(TCCT)5		yam_parent1_contig_119580_a	TCCT
																															yam_parent1_contig_119659_a	AC	2	24	(AC)	12	(AC)12			yam_parent1_contig_119659_a	(AC)12		yam_parent1_contig_119659_a	AC
																															yam_parent1_contig_11966_a	GT	2	20	(GT)	10	(GT)10			yam_parent1_contig_11966_a	(GT)10		yam_parent1_contig_11966_a	GT
																															yam_parent1_contig_119753_a	TTA	3	24	(TTA)	8	(TTA)8			yam_parent1_contig_119753_a	(TTA)8		yam_parent1_contig_119753_a	TTA
																															yam_parent1_contig_11976_b	TATT	4	20	(TATT)	5	(TATT)5			yam_parent1_contig_11976_b	(TATT)5		yam_parent1_contig_11976_b	TATT
																															yam_parent1_contig_119778_a	ATAC	4	24	(ATAC)	6	(ATAC)6			yam_parent1_contig_119778_a	(ATAC)6		yam_parent1_contig_119778_a	ATAC
																															yam_parent1_contig_11981_a	AATA	4	20	(AATA)	5	(AATA)5			yam_parent1_contig_11981_a	(AATA)5		yam_parent1_contig_11981_a	AATA
																															yam_parent1_contig_119923_a	CA	2	24	(CA)	12	(CA)12			yam_parent1_contig_119923_a	(CA)12		yam_parent1_contig_119923_a	CA
																															yam_parent1_contig_119932_a	TTGT	4	20	(TTGT)	5	(TTGT)5			yam_parent1_contig_119932_a	(TTGT)5		yam_parent1_contig_119932_a	TTGT
																															yam_parent1_contig_119954_a	CT	2	24	(CT)	12	(CT)12			yam_parent1_contig_119954_a	(CT)12		yam_parent1_contig_119954_a	CT
																															yam_parent1_contig_120000_a	CCTGCA	6	24	(CCTGCA)	4	(CCTGCA)4			yam_parent1_contig_120000_a	(CCTGCA)4		yam_parent1_contig_120000_a	CCTGCA
																															yam_parent1_contig_120000_b	AATTA	5	20	(AATTA)	4	(AATTA)4			yam_parent1_contig_120000_b	(AATTA)4		yam_parent1_contig_120000_b	AATTA
																															yam_parent1_contig_120039_a	TAT	3	21	(TAT)	7	(TAT)7			yam_parent1_contig_120039_a	(TAT)7		yam_parent1_contig_120039_a	TAT
																															yam_parent1_contig_120043_a	AAAT	4	24	(AAAT)	6	(AAAT)6			yam_parent1_contig_120043_a	(AAAT)6		yam_parent1_contig_120043_a	AAAT
																															yam_parent1_contig_120049_a	TTC	3	36	(TTC)	12	(TTC)12			yam_parent1_contig_120049_a	(TTC)12		yam_parent1_contig_120049_a	TTC
																															yam_parent1_contig_120055_a	TTAT	4	20	(TTAT)	5	(TTAT)5			yam_parent1_contig_120055_a	(TTAT)5		yam_parent1_contig_120055_a	TTAT
																															yam_parent1_contig_120070_a	TTA	3	30	(TTA)	10	(TTA)10			yam_parent1_contig_120070_a	(TTA)10		yam_parent1_contig_120070_a	TTA
																															yam_parent1_contig_120117_a	CTTT	4	28	(CTTT)	7	(CTTT)7			yam_parent1_contig_120117_a	(CTTT)7		yam_parent1_contig_120117_a	CTTT
																															yam_parent1_contig_120183_b	ATT	3	24	(ATT)	8	(ATT)8			yam_parent1_contig_120183_b	(ATT)8		yam_parent1_contig_120183_b	ATT
																															yam_parent1_contig_12019_a	TCT	3	24	(TCT)	8	(TCT)8			yam_parent1_contig_12019_a	(TCT)8		yam_parent1_contig_12019_a	TCT
																															yam_parent1_contig_120191_a	AAAT	4	20	(AAAT)	5	(AAAT)5			yam_parent1_contig_120191_a	(AAAT)5		yam_parent1_contig_120191_a	AAAT
																															yam_parent1_contig_120210_a	TAAAAA	6	24	(TAAAAA)	4	(TAAAAA)4			yam_parent1_contig_120210_a	(TAAAAA)4		yam_parent1_contig_120210_a	TAAAAA
																															yam_parent1_contig_120222_a	AAAT	4	20	(AAAT)	5	(AAAT)5			yam_parent1_contig_120222_a	(AAAT)5		yam_parent1_contig_120222_a	AAAT
																															yam_parent1_contig_120254_a	AT	2	20	(AT)	10	(AT)10			yam_parent1_contig_120254_a	(AT)10		yam_parent1_contig_120254_a	AT
																															yam_parent1_contig_120285_a	TG	2	20	(TG)	10	(TG)10			yam_parent1_contig_120285_a	(TG)10		yam_parent1_contig_120285_a	TG
																															yam_parent1_contig_120316_a	CTT	3	21	(CTT)	7	(CTT)7			yam_parent1_contig_120316_a	(CTT)7		yam_parent1_contig_120316_a	CTT
																															yam_parent1_contig_120323_a	AATAA	5	20	(AATAA)	4	(AATAA)4			yam_parent1_contig_120323_a	(AATAA)4		yam_parent1_contig_120323_a	AATAA
																															yam_parent1_contig_12038_a	AAGAA	5	25	(AAGAA)	5	(AAGAA)5			yam_parent1_contig_12038_a	(AAGAA)5		yam_parent1_contig_12038_a	AAGAA
																															yam_parent1_contig_12038_b	CACCTC	6	24	(CACCTC)	4	(CACCTC)4			yam_parent1_contig_12038_b	(CACCTC)4		yam_parent1_contig_12038_b	CACCTC
																															yam_parent1_contig_12038_c	AT	2	20	(AT)	10	(AT)10			yam_parent1_contig_12038_c	(AT)10		yam_parent1_contig_12038_c	AT
																															yam_parent1_contig_120399_a	TG	2	30	(TG)	15	(TG)15			yam_parent1_contig_120399_a	(TG)15		yam_parent1_contig_120399_a	TG
																															yam_parent1_contig_1204_a	CA	2	30	(CA)	15	(CA)15			yam_parent1_contig_1204_a	(CA)15		yam_parent1_contig_1204_a	CA
																															yam_parent1_contig_1204_b	TAA	3	24	(TAA)	8	(TAA)8			yam_parent1_contig_1204_b	(TAA)8		yam_parent1_contig_1204_b	TAA
																															yam_parent1_contig_120435_a	AATA	4	20	(AATA)	5	(AATA)5			yam_parent1_contig_120435_a	(AATA)5		yam_parent1_contig_120435_a	AATA
																															yam_parent1_contig_120435_b	TA	2	20	(TA)	10	(TA)10			yam_parent1_contig_120435_b	(TA)10		yam_parent1_contig_120435_b	TA
																															yam_parent1_contig_120473_a	ATTT	4	20	(ATTT)	5	(ATTT)5			yam_parent1_contig_120473_a	(ATTT)5		yam_parent1_contig_120473_a	ATTT
																															yam_parent1_contig_120476_a	GAA	3	21	(GAA)	7	(GAA)7			yam_parent1_contig_120476_a	(GAA)7		yam_parent1_contig_120476_a	GAA
																															yam_parent1_contig_120536_a	TCT	3	24	(TCT)	8	(TCT)8			yam_parent1_contig_120536_a	(TCT)8		yam_parent1_contig_120536_a	TCT
																															yam_parent1_contig_120696_a	AG	2	20	(AG)	10	(AG)10			yam_parent1_contig_120696_a	(AG)10		yam_parent1_contig_120696_a	AG
																															yam_parent1_contig_120696_b	TTGA	4	20	(TTGA)	5	(TTGA)5			yam_parent1_contig_120696_b	(TTGA)5		yam_parent1_contig_120696_b	TTGA
																															yam_parent1_contig_120731_a	ATG	3	24	(ATG)	8	(ATG)8			yam_parent1_contig_120731_a	(ATG)8		yam_parent1_contig_120731_a	ATG
																															yam_parent1_contig_12078_a	TTTTC	5	20	(TTTTC)	4	(TTTTC)4			yam_parent1_contig_12078_a	(TTTTC)4		yam_parent1_contig_12078_a	TTTTC
																															yam_parent1_contig_120796_a	AATA	4	20	(AATA)	5	(AATA)5			yam_parent1_contig_120796_a	(AATA)5		yam_parent1_contig_120796_a	AATA
																															yam_parent1_contig_120796_b	AT	2	20	(AT)	10	(AT)10			yam_parent1_contig_120796_b	(AT)10		yam_parent1_contig_120796_b	AT
																															yam_parent1_contig_120801_a	TAATA	5	30	(TAATA)	6	(TAATA)6			yam_parent1_contig_120801_a	(TAATA)6		yam_parent1_contig_120801_a	TAATA
																															yam_parent1_contig_120813_a	TC	2	20	(TC)	10	(TC)10			yam_parent1_contig_120813_a	(TC)10		yam_parent1_contig_120813_a	TC
																															yam_parent1_contig_120834_a	TA	2	20	(TA)	10	(TA)10			yam_parent1_contig_120834_a	(TA)10		yam_parent1_contig_120834_a	TA
																															yam_parent1_contig_120912_a	TTTTA	5	20	(TTTTA)	4	(TTTTA)4			yam_parent1_contig_120912_a	(TTTTA)4		yam_parent1_contig_120912_a	TTTTA
																															yam_parent1_contig_120994_a	TGG	3	21	(TGG)	7	(TGG)7			yam_parent1_contig_120994_a	(TGG)7		yam_parent1_contig_120994_a	TGG
																															yam_parent1_contig_121021_a	TA	2	20	(TA)	10	(TA)10			yam_parent1_contig_121021_a	(TA)10		yam_parent1_contig_121021_a	TA
																															yam_parent1_contig_121105_a	AAAAT	5	25	(AAAAT)	5	(AAAAT)5			yam_parent1_contig_121105_a	(AAAAT)5		yam_parent1_contig_121105_a	AAAAT
																															yam_parent1_contig_121108_a	TA	2	20	(TA)	10	(TA)10			yam_parent1_contig_121108_a	(TA)10		yam_parent1_contig_121108_a	TA
																															yam_parent1_contig_121172_a	TTAT	4	20	(TTAT)	5	(TTAT)5			yam_parent1_contig_121172_a	(TTAT)5		yam_parent1_contig_121172_a	TTAT
																															yam_parent1_contig_121263_a	TTA	3	21	(TTA)	7	(TTA)7			yam_parent1_contig_121263_a	(TTA)7		yam_parent1_contig_121263_a	TTA
																															yam_parent1_contig_121279_a	TCATCT	6	24	(TCATCT)	4	(TCATCT)4			yam_parent1_contig_121279_a	(TCATCT)4		yam_parent1_contig_121279_a	TCATCT
																															yam_parent1_contig_121398_a	TGT	3	24	(TGT)	8	(TGT)8			yam_parent1_contig_121398_a	(TGT)8		yam_parent1_contig_121398_a	TGT
																															yam_parent1_contig_1214_a	TA	2	20	(TA)	10	(TA)10			yam_parent1_contig_1214_a	(TA)10		yam_parent1_contig_1214_a	TA
																															yam_parent1_contig_121419_a	GCAT	4	24	(GCAT)	6	(GCAT)6			yam_parent1_contig_121419_a	(GCAT)6		yam_parent1_contig_121419_a	GCAT
																															yam_parent1_contig_121419_b	AATA	4	20	(AATA)	5	(AATA)5			yam_parent1_contig_121419_b	(AATA)5		yam_parent1_contig_121419_b	AATA
																															yam_parent1_contig_121419_d	AAAT	4	20	(AAAT)	5	(AAAT)5			yam_parent1_contig_121419_d	(AAAT)5		yam_parent1_contig_121419_d	AAAT
																															yam_parent1_contig_121433_a	TAA	3	24	(TAA)	8	(TAA)8			yam_parent1_contig_121433_a	(TAA)8		yam_parent1_contig_121433_a	TAA
																															yam_parent1_contig_121433_b	TTTA	4	24	(TTTA)	6	(TTTA)6			yam_parent1_contig_121433_b	(TTTA)6		yam_parent1_contig_121433_b	TTTA
																															yam_parent1_contig_121466_a	AATT	4	28	(AATT)	7	(AATT)7			yam_parent1_contig_121466_a	(AATT)7		yam_parent1_contig_121466_a	AATT
																															yam_parent1_contig_1215_a	AAAT	4	20	(AAAT)	5	(AAAT)5			yam_parent1_contig_1215_a	(AAAT)5		yam_parent1_contig_1215_a	AAAT
																															yam_parent1_contig_1215_b	TTTGTT	6	24	(TTTGTT)	4	(TTTGTT)4			yam_parent1_contig_1215_b	(TTTGTT)4		yam_parent1_contig_1215_b	TTTGTT
																															yam_parent1_contig_121502_a	TG	2	20	(TG)	10	(TG)10			yam_parent1_contig_121502_a	(TG)10		yam_parent1_contig_121502_a	TG
																															yam_parent1_contig_121536_a	TAA	3	21	(TAA)	7	(TAA)7			yam_parent1_contig_121536_a	(TAA)7		yam_parent1_contig_121536_a	TAA
																															yam_parent1_contig_121568_a	TTA	3	21	(TTA)	7	(TTA)7			yam_parent1_contig_121568_a	(TTA)7		yam_parent1_contig_121568_a	TTA
																															yam_parent1_contig_121573_a	TA	2	20	(TA)	10	(TA)10			yam_parent1_contig_121573_a	(TA)10		yam_parent1_contig_121573_a	TA
																															yam_parent1_contig_121576_a	ATTG	4	24	(ATTG)	6	(ATTG)6			yam_parent1_contig_121576_a	(ATTG)6		yam_parent1_contig_121576_a	ATTG
																															yam_parent1_contig_121576_b	ATG	3	24	(ATG)	8	(ATG)8			yam_parent1_contig_121576_b	(ATG)8		yam_parent1_contig_121576_b	ATG
																															yam_parent1_contig_121576_c	ATT	3	21	(ATT)	7	(ATT)7			yam_parent1_contig_121576_c	(ATT)7		yam_parent1_contig_121576_c	ATT
																															yam_parent1_contig_121576_d	CTC	3	21	(CTC)	7	(CTC)7			yam_parent1_contig_121576_d	(CTC)7		yam_parent1_contig_121576_d	CTC
																															yam_parent1_contig_121589_a	TTTA	4	20	(TTTA)	5	(TTTA)5			yam_parent1_contig_121589_a	(TTTA)5		yam_parent1_contig_121589_a	TTTA
																															yam_parent1_contig_121596_a	TA	2	20	(TA)	10	(TA)10			yam_parent1_contig_121596_a	(TA)10		yam_parent1_contig_121596_a	TA
																															yam_parent1_contig_121623_a	AAAT	4	20	(AAAT)	5	(AAAT)5			yam_parent1_contig_121623_a	(AAAT)5		yam_parent1_contig_121623_a	AAAT
																															yam_parent1_contig_121664_a	TC	2	20	(TC)	10	(TC)10			yam_parent1_contig_121664_a	(TC)10		yam_parent1_contig_121664_a	TC
																															yam_parent1_contig_121667_a	AT	2	20	(AT)	10	(AT)10			yam_parent1_contig_121667_a	(AT)10		yam_parent1_contig_121667_a	AT
																															yam_parent1_contig_121669_a	AT	2	24	(AT)	12	(AT)12			yam_parent1_contig_121669_a	(AT)12		yam_parent1_contig_121669_a	AT
																															yam_parent1_contig_1217_b	AAATA	5	20	(AAATA)	4	(AAATA)4			yam_parent1_contig_1217_b	(AAATA)4		yam_parent1_contig_1217_b	AAATA
																															yam_parent1_contig_121700_b	CA	2	32	(CA)	16	(CA)16			yam_parent1_contig_121700_b	(CA)16		yam_parent1_contig_121700_b	CA
																															yam_parent1_contig_121706_a	TA	2	24	(TA)	12	(TA)12			yam_parent1_contig_121706_a	(TA)12		yam_parent1_contig_121706_a	TA
																															yam_parent1_contig_121721_a	TTA	3	30	(TTA)	10	(TTA)10			yam_parent1_contig_121721_a	(TTA)10		yam_parent1_contig_121721_a	TTA
																															yam_parent1_contig_121735_a	TG	2	30	(TG)	15	(TG)15			yam_parent1_contig_121735_a	(TG)15		yam_parent1_contig_121735_a	TG
																															yam_parent1_contig_121735_b	TTTTAT	6	24	(TTTTAT)	4	(TTTTAT)4			yam_parent1_contig_121735_b	(TTTTAT)4		yam_parent1_contig_121735_b	TTTTAT
																															yam_parent1_contig_121739_a	AC	2	20	(AC)	10	(AC)10			yam_parent1_contig_121739_a	(AC)10		yam_parent1_contig_121739_a	AC
																															yam_parent1_contig_121747_a	TTTA	4	20	(TTTA)	5	(TTTA)5			yam_parent1_contig_121747_a	(TTTA)5		yam_parent1_contig_121747_a	TTTA
																															yam_parent1_contig_121751_a	TA	2	20	(TA)	10	(TA)10			yam_parent1_contig_121751_a	(TA)10		yam_parent1_contig_121751_a	TA
																															yam_parent1_contig_121751_b	ATGT	4	20	(ATGT)	5	(ATGT)5			yam_parent1_contig_121751_b	(ATGT)5		yam_parent1_contig_121751_b	ATGT
																															yam_parent1_contig_121752_a	AT	2	20	(AT)	10	(AT)10			yam_parent1_contig_121752_a	(AT)10		yam_parent1_contig_121752_a	AT
																															yam_parent1_contig_12177_a	AAATA	5	20	(AAATA)	4	(AAATA)4			yam_parent1_contig_12177_a	(AAATA)4		yam_parent1_contig_12177_a	AAATA
																															yam_parent1_contig_121778_a	AT	2	24	(AT)	12	(AT)12			yam_parent1_contig_121778_a	(AT)12		yam_parent1_contig_121778_a	AT
																															yam_parent1_contig_121781_a	AAAT	4	24	(AAAT)	6	(AAAT)6			yam_parent1_contig_121781_a	(AAAT)6		yam_parent1_contig_121781_a	AAAT
																															yam_parent1_contig_121797_a	AT	2	20	(AT)	10	(AT)10			yam_parent1_contig_121797_a	(AT)10		yam_parent1_contig_121797_a	AT
																															yam_parent1_contig_121803_a	TC	2	24	(TC)	12	(TC)12			yam_parent1_contig_121803_a	(TC)12		yam_parent1_contig_121803_a	TC
																															yam_parent1_contig_12182_a	TTTA	4	20	(TTTA)	5	(TTTA)5			yam_parent1_contig_12182_a	(TTTA)5		yam_parent1_contig_12182_a	TTTA
																															yam_parent1_contig_12182_b	TAA	3	30	(TAA)	10	(TAA)10			yam_parent1_contig_12182_b	(TAA)10		yam_parent1_contig_12182_b	TAA
																															yam_parent1_contig_12191_a	AATT	4	20	(AATT)	5	(AATT)5			yam_parent1_contig_12191_a	(AATT)5		yam_parent1_contig_12191_a	AATT
																															yam_parent1_contig_121959_a	AT	2	20	(AT)	10	(AT)10			yam_parent1_contig_121959_a	(AT)10		yam_parent1_contig_121959_a	AT
																															yam_parent1_contig_121967_a	AT	2	20	(AT)	10	(AT)10			yam_parent1_contig_121967_a	(AT)10		yam_parent1_contig_121967_a	AT
																															yam_parent1_contig_122009_a	ATT	3	21	(ATT)	7	(ATT)7			yam_parent1_contig_122009_a	(ATT)7		yam_parent1_contig_122009_a	ATT
																															yam_parent1_contig_122015_a	AAAAT	5	20	(AAAAT)	4	(AAAAT)4			yam_parent1_contig_122015_a	(AAAAT)4		yam_parent1_contig_122015_a	AAAAT
																															yam_parent1_contig_122087_a	TA	2	24	(TA)	12	(TA)12			yam_parent1_contig_122087_a	(TA)12		yam_parent1_contig_122087_a	TA
																															yam_parent1_contig_122118_a	TTATTTT	7	28	(TTATTTT)	4	(TTATTTT)4			yam_parent1_contig_122118_a	(TTATTTT)4		yam_parent1_contig_122118_a	TTATTTT
																															yam_parent1_contig_122171_a	AAAAAC	6	24	(AAAAAC)	4	(AAAAAC)4			yam_parent1_contig_122171_a	(AAAAAC)4		yam_parent1_contig_122171_a	AAAAAC
																															yam_parent1_contig_122177_b	TTAT	4	20	(TTAT)	5	(TTAT)5			yam_parent1_contig_122177_b	(TTAT)5		yam_parent1_contig_122177_b	TTAT
																															yam_parent1_contig_122195_a	TTTTA	5	25	(TTTTA)	5	(TTTTA)5			yam_parent1_contig_122195_a	(TTTTA)5		yam_parent1_contig_122195_a	TTTTA
																															yam_parent1_contig_12225_a	TATTT	5	20	(TATTT)	4	(TATTT)4			yam_parent1_contig_12225_a	(TATTT)4		yam_parent1_contig_12225_a	TATTT
																															yam_parent1_contig_122256_a	CTTT	4	20	(CTTT)	5	(CTTT)5			yam_parent1_contig_122256_a	(CTTT)5		yam_parent1_contig_122256_a	CTTT
																															yam_parent1_contig_122256_b	AAAT	4	20	(AAAT)	5	(AAAT)5			yam_parent1_contig_122256_b	(AAAT)5		yam_parent1_contig_122256_b	AAAT
																															yam_parent1_contig_122263_a	TA	2	24	(TA)	12	(TA)12			yam_parent1_contig_122263_a	(TA)12		yam_parent1_contig_122263_a	TA
																															yam_parent1_contig_122281_a	TTAT	4	20	(TTAT)	5	(TTAT)5			yam_parent1_contig_122281_a	(TTAT)5		yam_parent1_contig_122281_a	TTAT
																															yam_parent1_contig_122282_a	GAG	3	24	(GAG)	8	(GAG)8			yam_parent1_contig_122282_a	(GAG)8		yam_parent1_contig_122282_a	GAG
																															yam_parent1_contig_12231_a	ATCA	4	24	(ATCA)	6	(ATCA)6			yam_parent1_contig_12231_a	(ATCA)6		yam_parent1_contig_12231_a	ATCA
																															yam_parent1_contig_12235_a	TTATA	5	20	(TTATA)	4	(TTATA)4			yam_parent1_contig_12235_a	(TTATA)4		yam_parent1_contig_12235_a	TTATA
																															yam_parent1_contig_12235_b	TTC	3	24	(TTC)	8	(TTC)8			yam_parent1_contig_12235_b	(TTC)8		yam_parent1_contig_12235_b	TTC
																															yam_parent1_contig_12235_c	TTA	3	21	(TTA)	7	(TTA)7			yam_parent1_contig_12235_c	(TTA)7		yam_parent1_contig_12235_c	TTA
																															yam_parent1_contig_12235_d	AAAAT	5	20	(AAAAT)	4	(AAAAT)4			yam_parent1_contig_12235_d	(AAAAT)4		yam_parent1_contig_12235_d	AAAAT
																															yam_parent1_contig_12235_e	GA	2	20	(GA)	10	(GA)10			yam_parent1_contig_12235_e	(GA)10		yam_parent1_contig_12235_e	GA
																															yam_parent1_contig_122392_a	TC	2	24	(TC)	12	(TC)12			yam_parent1_contig_122392_a	(TC)12		yam_parent1_contig_122392_a	TC
																															yam_parent1_contig_122475_a	AAC	3	24	(AAC)	8	(AAC)8			yam_parent1_contig_122475_a	(AAC)8		yam_parent1_contig_122475_a	AAC
																															yam_parent1_contig_12252_a	TTTAAT	6	24	(TTTAAT)	4	(TTTAAT)4			yam_parent1_contig_12252_a	(TTTAAT)4		yam_parent1_contig_12252_a	TTTAAT
																															yam_parent1_contig_122570_a	AGATGA	6	30	(AGATGA)	5	(AGATGA)5			yam_parent1_contig_122570_a	(AGATGA)5		yam_parent1_contig_122570_a	AGATGA
																															yam_parent1_contig_12262_a	TAATG	5	20	(TAATG)	4	(TAATG)4			yam_parent1_contig_12262_a	(TAATG)4		yam_parent1_contig_12262_a	TAATG
																															yam_parent1_contig_122628_a	AAAT	4	20	(AAAT)	5	(AAAT)5			yam_parent1_contig_122628_a	(AAAT)5		yam_parent1_contig_122628_a	AAAT
																															yam_parent1_contig_12263_b	ATTT	4	20	(ATTT)	5	(ATTT)5			yam_parent1_contig_12263_b	(ATTT)5		yam_parent1_contig_12263_b	ATTT
																															yam_parent1_contig_122719_a	ATTT	4	20	(ATTT)	5	(ATTT)5			yam_parent1_contig_122719_a	(ATTT)5		yam_parent1_contig_122719_a	ATTT
																															yam_parent1_contig_122719_b	AT	2	20	(AT)	10	(AT)10			yam_parent1_contig_122719_b	(AT)10		yam_parent1_contig_122719_b	AT
																															yam_parent1_contig_12276_a	GGCCC	5	20	(GGCCC)	4	(GGCCC)4			yam_parent1_contig_12276_a	(GGCCC)4		yam_parent1_contig_12276_a	GGCCC
																															yam_parent1_contig_122767_a	CAT	3	21	(CAT)	7	(CAT)7			yam_parent1_contig_122767_a	(CAT)7		yam_parent1_contig_122767_a	CAT
																															yam_parent1_contig_122781_a	TTTAT	5	20	(TTTAT)	4	(TTTAT)4			yam_parent1_contig_122781_a	(TTTAT)4		yam_parent1_contig_122781_a	TTTAT
																															yam_parent1_contig_122795_b	ATAC	4	20	(ATAC)	5	(ATAC)5			yam_parent1_contig_122795_b	(ATAC)5		yam_parent1_contig_122795_b	ATAC
																															yam_parent1_contig_122810_a	ATTTT	5	20	(ATTTT)	4	(ATTTT)4			yam_parent1_contig_122810_a	(ATTTT)4		yam_parent1_contig_122810_a	ATTTT
																															yam_parent1_contig_12283_a	AAAT	4	20	(AAAT)	5	(AAAT)5			yam_parent1_contig_12283_a	(AAAT)5		yam_parent1_contig_12283_a	AAAT
																															yam_parent1_contig_122884_a	CAT	3	24	(CAT)	8	(CAT)8			yam_parent1_contig_122884_a	(CAT)8		yam_parent1_contig_122884_a	CAT
																															yam_parent1_contig_122909_a	CTTG	4	24	(CTTG)	6	(CTTG)6			yam_parent1_contig_122909_a	(CTTG)6		yam_parent1_contig_122909_a	CTTG
																															yam_parent1_contig_122914_a	TTTA	4	24	(TTTA)	6	(TTTA)6			yam_parent1_contig_122914_a	(TTTA)6		yam_parent1_contig_122914_a	TTTA
																															yam_parent1_contig_122915_a	ATTTT	5	25	(ATTTT)	5	(ATTTT)5			yam_parent1_contig_122915_a	(ATTTT)5		yam_parent1_contig_122915_a	ATTTT
																															yam_parent1_contig_12292_a	TA	2	20	(TA)	10	(TA)10			yam_parent1_contig_12292_a	(TA)10		yam_parent1_contig_12292_a	TA
																															yam_parent1_contig_12293_a	GAT	3	24	(GAT)	8	(GAT)8			yam_parent1_contig_12293_a	(GAT)8		yam_parent1_contig_12293_a	GAT
																															yam_parent1_contig_12293_b	ATT	3	30	(ATT)	10	(ATT)10			yam_parent1_contig_12293_b	(ATT)10		yam_parent1_contig_12293_b	ATT
																															yam_parent1_contig_12293_d	TTTGTAG	7	28	(TTTGTAG)	4	(TTTGTAG)4			yam_parent1_contig_12293_d	(TTTGTAG)4		yam_parent1_contig_12293_d	TTTGTAG
																															yam_parent1_contig_12293_g	GATGA	5	30	(GATGA)	6	(GATGA)6			yam_parent1_contig_12293_g	(GATGA)6		yam_parent1_contig_12293_g	GATGA
																															yam_parent1_contig_12293_h	ATCTG	5	20	(ATCTG)	4	(ATCTG)4			yam_parent1_contig_12293_h	(ATCTG)4		yam_parent1_contig_12293_h	ATCTG
																															yam_parent1_contig_12293_i	TGC	3	21	(TGC)	7	(TGC)7			yam_parent1_contig_12293_i	(TGC)7		yam_parent1_contig_12293_i	TGC
																															yam_parent1_contig_12293_j	GCT	3	24	(GCT)	8	(GCT)8			yam_parent1_contig_12293_j	(GCT)8		yam_parent1_contig_12293_j	GCT
																															yam_parent1_contig_12293_k	AGT	3	36	(AGT)	12	(AGT)12			yam_parent1_contig_12293_k	(AGT)12		yam_parent1_contig_12293_k	AGT
																															yam_parent1_contig_123007_a	AAT	3	24	(AAT)	8	(AAT)8			yam_parent1_contig_123007_a	(AAT)8		yam_parent1_contig_123007_a	AAT
																															yam_parent1_contig_123016_a	AT	2	20	(AT)	10	(AT)10			yam_parent1_contig_123016_a	(AT)10		yam_parent1_contig_123016_a	AT
																															yam_parent1_contig_123016_b	CAG	3	21	(CAG)	7	(CAG)7			yam_parent1_contig_123016_b	(CAG)7		yam_parent1_contig_123016_b	CAG
																															yam_parent1_contig_123016_c	GATG	4	20	(GATG)	5	(GATG)5			yam_parent1_contig_123016_c	(GATG)5		yam_parent1_contig_123016_c	GATG
																															yam_parent1_contig_123016_d	AAG	3	21	(AAG)	7	(AAG)7			yam_parent1_contig_123016_d	(AAG)7		yam_parent1_contig_123016_d	AAG
																															yam_parent1_contig_123016_e	TC	2	24	(TC)	12	(TC)12			yam_parent1_contig_123016_e	(TC)12		yam_parent1_contig_123016_e	TC
																															yam_parent1_contig_12302_a	AAG	3	24	(AAG)	8	(AAG)8			yam_parent1_contig_12302_a	(AAG)8		yam_parent1_contig_12302_a	AAG
																															yam_parent1_contig_12302_b	ATTT	4	20	(ATTT)	5	(ATTT)5			yam_parent1_contig_12302_b	(ATTT)5		yam_parent1_contig_12302_b	ATTT
																															yam_parent1_contig_123091_a	AT	2	20	(AT)	10	(AT)10			yam_parent1_contig_123091_a	(AT)10		yam_parent1_contig_123091_a	AT
																															yam_parent1_contig_1231_a	GTT	3	24	(GTT)	8	(GTT)8			yam_parent1_contig_1231_a	(GTT)8		yam_parent1_contig_1231_a	GTT
																															yam_parent1_contig_123102_a	ATC	3	21	(ATC)	7	(ATC)7			yam_parent1_contig_123102_a	(ATC)7		yam_parent1_contig_123102_a	ATC
																															yam_parent1_contig_123132_a	AT	2	20	(AT)	10	(AT)10			yam_parent1_contig_123132_a	(AT)10		yam_parent1_contig_123132_a	AT
																															yam_parent1_contig_123141_a	CCT	3	21	(CCT)	7	(CCT)7			yam_parent1_contig_123141_a	(CCT)7		yam_parent1_contig_123141_a	CCT
																															yam_parent1_contig_123146_b	TA	2	24	(TA)	12	(TA)12			yam_parent1_contig_123146_b	(TA)12		yam_parent1_contig_123146_b	TA
																															yam_parent1_contig_1232_a	TTAT	4	20	(TTAT)	5	(TTAT)5			yam_parent1_contig_1232_a	(TTAT)5		yam_parent1_contig_1232_a	TTAT
																															yam_parent1_contig_123226_a	TGAAGG	6	24	(TGAAGG)	4	(TGAAGG)4			yam_parent1_contig_123226_a	(TGAAGG)4		yam_parent1_contig_123226_a	TGAAGG
																															yam_parent1_contig_123226_b	TTGTT	5	20	(TTGTT)	4	(TTGTT)4			yam_parent1_contig_123226_b	(TTGTT)4		yam_parent1_contig_123226_b	TTGTT
																															yam_parent1_contig_123230_a	GAA	3	21	(GAA)	7	(GAA)7			yam_parent1_contig_123230_a	(GAA)7		yam_parent1_contig_123230_a	GAA
																															yam_parent1_contig_123267_a	AAT	3	30	(AAT)	10	(AAT)10			yam_parent1_contig_123267_a	(AAT)10		yam_parent1_contig_123267_a	AAT
																															yam_parent1_contig_12332_a	ATA	3	21	(ATA)	7	(ATA)7			yam_parent1_contig_12332_a	(ATA)7		yam_parent1_contig_12332_a	ATA
																															yam_parent1_contig_12332_b	AT	2	20	(AT)	10	(AT)10			yam_parent1_contig_12332_b	(AT)10		yam_parent1_contig_12332_b	AT
																															yam_parent1_contig_12332_c	TTTA	4	24	(TTTA)	6	(TTTA)6			yam_parent1_contig_12332_c	(TTTA)6		yam_parent1_contig_12332_c	TTTA
																															yam_parent1_contig_123323_a	AT	2	20	(AT)	10	(AT)10			yam_parent1_contig_123323_a	(AT)10		yam_parent1_contig_123323_a	AT
																															yam_parent1_contig_123333_a	CAA	3	24	(CAA)	8	(CAA)8			yam_parent1_contig_123333_a	(CAA)8		yam_parent1_contig_123333_a	CAA
																															yam_parent1_contig_123372_a	TC	2	20	(TC)	10	(TC)10			yam_parent1_contig_123372_a	(TC)10		yam_parent1_contig_123372_a	TC
																															yam_parent1_contig_123372_b	TTAT	4	24	(TTAT)	6	(TTAT)6			yam_parent1_contig_123372_b	(TTAT)6		yam_parent1_contig_123372_b	TTAT
																															yam_parent1_contig_12339_a	AATA	4	20	(AATA)	5	(AATA)5			yam_parent1_contig_12339_a	(AATA)5		yam_parent1_contig_12339_a	AATA
																															yam_parent1_contig_123448_a	TTTA	4	20	(TTTA)	5	(TTTA)5			yam_parent1_contig_123448_a	(TTTA)5		yam_parent1_contig_123448_a	TTTA
																															yam_parent1_contig_123457_a	TC	2	24	(TC)	12	(TC)12			yam_parent1_contig_123457_a	(TC)12		yam_parent1_contig_123457_a	TC
																															yam_parent1_contig_123477_a	AAAT	4	20	(AAAT)	5	(AAAT)5			yam_parent1_contig_123477_a	(AAAT)5		yam_parent1_contig_123477_a	AAAT
																															yam_parent1_contig_123550_a	TA	2	20	(TA)	10	(TA)10			yam_parent1_contig_123550_a	(TA)10		yam_parent1_contig_123550_a	TA
																															yam_parent1_contig_123567_a	AT	2	20	(AT)	10	(AT)10			yam_parent1_contig_123567_a	(AT)10		yam_parent1_contig_123567_a	AT
																															yam_parent1_contig_123583_a	AT	2	20	(AT)	10	(AT)10			yam_parent1_contig_123583_a	(AT)10		yam_parent1_contig_123583_a	AT
																															yam_parent1_contig_123583_b	TTTGAC	6	24	(TTTGAC)	4	(TTTGAC)4			yam_parent1_contig_123583_b	(TTTGAC)4		yam_parent1_contig_123583_b	TTTGAC
																															yam_parent1_contig_123590_a	AAAT	4	28	(AAAT)	7	(AAAT)7			yam_parent1_contig_123590_a	(AAAT)7		yam_parent1_contig_123590_a	AAAT
																															yam_parent1_contig_123592_a	TTTAT	5	20	(TTTAT)	4	(TTTAT)4			yam_parent1_contig_123592_a	(TTTAT)4		yam_parent1_contig_123592_a	TTTAT
																															yam_parent1_contig_12361_a	CT	2	32	(CT)	16	(CT)16			yam_parent1_contig_12361_a	(CT)16		yam_parent1_contig_12361_a	CT
																															yam_parent1_contig_12362_a	AC	2	20	(AC)	10	(AC)10			yam_parent1_contig_12362_a	(AC)10		yam_parent1_contig_12362_a	AC
																															yam_parent1_contig_12363_a	ACAA	4	20	(ACAA)	5	(ACAA)5			yam_parent1_contig_12363_a	(ACAA)5		yam_parent1_contig_12363_a	ACAA
																															yam_parent1_contig_123686_a	CA	2	20	(CA)	10	(CA)10			yam_parent1_contig_123686_a	(CA)10		yam_parent1_contig_123686_a	CA
																															yam_parent1_contig_123688_a	AAAT	4	20	(AAAT)	5	(AAAT)5			yam_parent1_contig_123688_a	(AAAT)5		yam_parent1_contig_123688_a	AAAT
																															yam_parent1_contig_123724_b	AAAAATA	7	28	(AAAAATA)	4	(AAAAATA)4			yam_parent1_contig_123724_b	(AAAAATA)4		yam_parent1_contig_123724_b	AAAAATA
																															yam_parent1_contig_123725_a	AAT	3	24	(AAT)	8	(AAT)8			yam_parent1_contig_123725_a	(AAT)8		yam_parent1_contig_123725_a	AAT
																															yam_parent1_contig_123778_a	ATTT	4	20	(ATTT)	5	(ATTT)5			yam_parent1_contig_123778_a	(ATTT)5		yam_parent1_contig_123778_a	ATTT
																															yam_parent1_contig_123829_a	AT	2	20	(AT)	10	(AT)10			yam_parent1_contig_123829_a	(AT)10		yam_parent1_contig_123829_a	AT
																															yam_parent1_contig_123855_a	TTAT	4	20	(TTAT)	5	(TTAT)5			yam_parent1_contig_123855_a	(TTAT)5		yam_parent1_contig_123855_a	TTAT
																															yam_parent1_contig_123865_a	AAAT	4	20	(AAAT)	5	(AAAT)5			yam_parent1_contig_123865_a	(AAAT)5		yam_parent1_contig_123865_a	AAAT
																															yam_parent1_contig_123886_a	CTCTC	5	20	(CTCTC)	4	(CTCTC)4			yam_parent1_contig_123886_a	(CTCTC)4		yam_parent1_contig_123886_a	CTCTC
																															yam_parent1_contig_123886_b	TTAT	4	28	(TTAT)	7	(TTAT)7			yam_parent1_contig_123886_b	(TTAT)7		yam_parent1_contig_123886_b	TTAT
																															yam_parent1_contig_123886_e	AG	2	24	(AG)	12	(AG)12			yam_parent1_contig_123886_e	(AG)12		yam_parent1_contig_123886_e	AG
																															yam_parent1_contig_123934_a	AGGGTT	6	24	(AGGGTT)	4	(AGGGTT)4			yam_parent1_contig_123934_a	(AGGGTT)4		yam_parent1_contig_123934_a	AGGGTT
																															yam_parent1_contig_123968_a	AAAACA	6	24	(AAAACA)	4	(AAAACA)4			yam_parent1_contig_123968_a	(AAAACA)4		yam_parent1_contig_123968_a	AAAACA
																															yam_parent1_contig_123981_a	TA	2	20	(TA)	10	(TA)10			yam_parent1_contig_123981_a	(TA)10		yam_parent1_contig_123981_a	TA
																															yam_parent1_contig_123988_a	TGCA	4	20	(TGCA)	5	(TGCA)5			yam_parent1_contig_123988_a	(TGCA)5		yam_parent1_contig_123988_a	TGCA
																															yam_parent1_contig_123996_a	AAT	3	21	(AAT)	7	(AAT)7			yam_parent1_contig_123996_a	(AAT)7		yam_parent1_contig_123996_a	AAT
																															yam_parent1_contig_124015_a	AAATA	5	20	(AAATA)	4	(AAATA)4			yam_parent1_contig_124015_a	(AAATA)4		yam_parent1_contig_124015_a	AAATA
																															yam_parent1_contig_124024_a	AT	2	24	(AT)	12	(AT)12			yam_parent1_contig_124024_a	(AT)12		yam_parent1_contig_124024_a	AT
																															yam_parent1_contig_124024_b	TCCA	4	24	(TCCA)	6	(TCCA)6			yam_parent1_contig_124024_b	(TCCA)6		yam_parent1_contig_124024_b	TCCA
																															yam_parent1_contig_124037_a	AT	2	20	(AT)	10	(AT)10			yam_parent1_contig_124037_a	(AT)10		yam_parent1_contig_124037_a	AT
																															yam_parent1_contig_124069_a	TAAAA	5	20	(TAAAA)	4	(TAAAA)4			yam_parent1_contig_124069_a	(TAAAA)4		yam_parent1_contig_124069_a	TAAAA
																															yam_parent1_contig_12411_a	TTTGA	5	20	(TTTGA)	4	(TTTGA)4			yam_parent1_contig_12411_a	(TTTGA)4		yam_parent1_contig_12411_a	TTTGA
																															yam_parent1_contig_124119_a	TAATAT	6	24	(TAATAT)	4	(TAATAT)4			yam_parent1_contig_124119_a	(TAATAT)4		yam_parent1_contig_124119_a	TAATAT
																															yam_parent1_contig_124119_b	TAAA	4	20	(TAAA)	5	(TAAA)5			yam_parent1_contig_124119_b	(TAAA)5		yam_parent1_contig_124119_b	TAAA
																															yam_parent1_contig_124171_a	AT	2	20	(AT)	10	(AT)10			yam_parent1_contig_124171_a	(AT)10		yam_parent1_contig_124171_a	AT
																															yam_parent1_contig_124192_a	TTTG	4	20	(TTTG)	5	(TTTG)5			yam_parent1_contig_124192_a	(TTTG)5		yam_parent1_contig_124192_a	TTTG
																															yam_parent1_contig_124204_a	AAAT	4	20	(AAAT)	5	(AAAT)5			yam_parent1_contig_124204_a	(AAAT)5		yam_parent1_contig_124204_a	AAAT
																															yam_parent1_contig_124217_a	TTAT	4	20	(TTAT)	5	(TTAT)5			yam_parent1_contig_124217_a	(TTAT)5		yam_parent1_contig_124217_a	TTAT
																															yam_parent1_contig_124223_a	TA	2	24	(TA)	12	(TA)12			yam_parent1_contig_124223_a	(TA)12		yam_parent1_contig_124223_a	TA
																															yam_parent1_contig_124223_b	GAT	3	21	(GAT)	7	(GAT)7			yam_parent1_contig_124223_b	(GAT)7		yam_parent1_contig_124223_b	GAT
																															yam_parent1_contig_124225_a	AT	2	20	(AT)	10	(AT)10			yam_parent1_contig_124225_a	(AT)10		yam_parent1_contig_124225_a	AT
																															yam_parent1_contig_124270_a	ATT	3	21	(ATT)	7	(ATT)7			yam_parent1_contig_124270_a	(ATT)7		yam_parent1_contig_124270_a	ATT
																															yam_parent1_contig_124271_a	ATT	3	24	(ATT)	8	(ATT)8			yam_parent1_contig_124271_a	(ATT)8		yam_parent1_contig_124271_a	ATT
																															yam_parent1_contig_124271_b	GTT	3	30	(GTT)	10	(GTT)10			yam_parent1_contig_124271_b	(GTT)10		yam_parent1_contig_124271_b	GTT
																															yam_parent1_contig_124302_a	CAAAA	5	35	(CAAAA)	7	(CAAAA)7			yam_parent1_contig_124302_a	(CAAAA)7		yam_parent1_contig_124302_a	CAAAA
																															yam_parent1_contig_124317_b	AAAC	4	20	(AAAC)	5	(AAAC)5			yam_parent1_contig_124317_b	(AAAC)5		yam_parent1_contig_124317_b	AAAC
																															yam_parent1_contig_124324_a	AAAAT	5	20	(AAAAT)	4	(AAAAT)4			yam_parent1_contig_124324_a	(AAAAT)4		yam_parent1_contig_124324_a	AAAAT
																															yam_parent1_contig_124325_a	CAC	3	24	(CAC)	8	(CAC)8			yam_parent1_contig_124325_a	(CAC)8		yam_parent1_contig_124325_a	CAC
																															yam_parent1_contig_124334_a	TAAA	4	20	(TAAA)	5	(TAAA)5			yam_parent1_contig_124334_a	(TAAA)5		yam_parent1_contig_124334_a	TAAA
																															yam_parent1_contig_124367_a	AATCAAT	7	28	(AATCAAT)	4	(AATCAAT)4			yam_parent1_contig_124367_a	(AATCAAT)4		yam_parent1_contig_124367_a	AATCAAT
																															yam_parent1_contig_124372_a	TC	2	32	(TC)	16	(TC)16			yam_parent1_contig_124372_a	(TC)16		yam_parent1_contig_124372_a	TC
																															yam_parent1_contig_124375_a	TCT	3	24	(TCT)	8	(TCT)8			yam_parent1_contig_124375_a	(TCT)8		yam_parent1_contig_124375_a	TCT
																															yam_parent1_contig_124417_a	TTTATT	6	24	(TTTATT)	4	(TTTATT)4			yam_parent1_contig_124417_a	(TTTATT)4		yam_parent1_contig_124417_a	TTTATT
																															yam_parent1_contig_124434_a	AAAT	4	20	(AAAT)	5	(AAAT)5			yam_parent1_contig_124434_a	(AAAT)5		yam_parent1_contig_124434_a	AAAT
																															yam_parent1_contig_124434_b	GA	2	24	(GA)	12	(GA)12			yam_parent1_contig_124434_b	(GA)12		yam_parent1_contig_124434_b	GA
																															yam_parent1_contig_124445_a	ATAG	4	20	(ATAG)	5	(ATAG)5			yam_parent1_contig_124445_a	(ATAG)5		yam_parent1_contig_124445_a	ATAG
																															yam_parent1_contig_12450_a	GTT	3	24	(GTT)	8	(GTT)8			yam_parent1_contig_12450_a	(GTT)8		yam_parent1_contig_12450_a	GTT
																															yam_parent1_contig_12450_b	CT	2	24	(CT)	12	(CT)12			yam_parent1_contig_12450_b	(CT)12		yam_parent1_contig_12450_b	CT
																															yam_parent1_contig_12450_c	TA	2	20	(TA)	10	(TA)10			yam_parent1_contig_12450_c	(TA)10		yam_parent1_contig_12450_c	TA
																															yam_parent1_contig_124524_a	TAT	3	21	(TAT)	7	(TAT)7			yam_parent1_contig_124524_a	(TAT)7		yam_parent1_contig_124524_a	TAT
																															yam_parent1_contig_124561_a	CAA	3	21	(CAA)	7	(CAA)7			yam_parent1_contig_124561_a	(CAA)7		yam_parent1_contig_124561_a	CAA
																															yam_parent1_contig_124561_b	CTT	3	21	(CTT)	7	(CTT)7			yam_parent1_contig_124561_b	(CTT)7		yam_parent1_contig_124561_b	CTT
																															yam_parent1_contig_124595_a	TA	2	20	(TA)	10	(TA)10			yam_parent1_contig_124595_a	(TA)10		yam_parent1_contig_124595_a	TA
																															yam_parent1_contig_124698_a	AAAAT	5	20	(AAAAT)	4	(AAAAT)4			yam_parent1_contig_124698_a	(AAAAT)4		yam_parent1_contig_124698_a	AAAAT
																															yam_parent1_contig_124708_a	ATT	3	21	(ATT)	7	(ATT)7			yam_parent1_contig_124708_a	(ATT)7		yam_parent1_contig_124708_a	ATT
																															yam_parent1_contig_124744_a	AG	2	24	(AG)	12	(AG)12			yam_parent1_contig_124744_a	(AG)12		yam_parent1_contig_124744_a	AG
																															yam_parent1_contig_124745_b	GGT	3	21	(GGT)	7	(GGT)7			yam_parent1_contig_124745_b	(GGT)7		yam_parent1_contig_124745_b	GGT
																															yam_parent1_contig_12478_a	AAG	3	24	(AAG)	8	(AAG)8			yam_parent1_contig_12478_a	(AAG)8		yam_parent1_contig_12478_a	AAG
																															yam_parent1_contig_124791_a	GT	2	20	(GT)	10	(GT)10			yam_parent1_contig_124791_a	(GT)10		yam_parent1_contig_124791_a	GT
																															yam_parent1_contig_124858_a	AAAT	4	28	(AAAT)	7	(AAAT)7			yam_parent1_contig_124858_a	(AAAT)7		yam_parent1_contig_124858_a	AAAT
																															yam_parent1_contig_124913_a	GA	2	20	(GA)	10	(GA)10			yam_parent1_contig_124913_a	(GA)10		yam_parent1_contig_124913_a	GA
																															yam_parent1_contig_124913_b	GAATA	5	25	(GAATA)	5	(GAATA)5			yam_parent1_contig_124913_b	(GAATA)5		yam_parent1_contig_124913_b	GAATA
																															yam_parent1_contig_125024_a	TC	2	24	(TC)	12	(TC)12			yam_parent1_contig_125024_a	(TC)12		yam_parent1_contig_125024_a	TC
																															yam_parent1_contig_125028_a	AT	2	24	(AT)	12	(AT)12			yam_parent1_contig_125028_a	(AT)12		yam_parent1_contig_125028_a	AT
																															yam_parent1_contig_125029_a	AATA	4	20	(AATA)	5	(AATA)5			yam_parent1_contig_125029_a	(AATA)5		yam_parent1_contig_125029_a	AATA
																															yam_parent1_contig_125029_b	TAT	3	21	(TAT)	7	(TAT)7			yam_parent1_contig_125029_b	(TAT)7		yam_parent1_contig_125029_b	TAT
																															yam_parent1_contig_125046_a	AAAATC	6	24	(AAAATC)	4	(AAAATC)4			yam_parent1_contig_125046_a	(AAAATC)4		yam_parent1_contig_125046_a	AAAATC
																															yam_parent1_contig_125051_a	TTAT	4	24	(TTAT)	6	(TTAT)6			yam_parent1_contig_125051_a	(TTAT)6		yam_parent1_contig_125051_a	TTAT
																															yam_parent1_contig_125147_a	ATA	3	21	(ATA)	7	(ATA)7			yam_parent1_contig_125147_a	(ATA)7		yam_parent1_contig_125147_a	ATA
																															yam_parent1_contig_125147_b	ATTT	4	28	(ATTT)	7	(ATTT)7			yam_parent1_contig_125147_b	(ATTT)7		yam_parent1_contig_125147_b	ATTT
																															yam_parent1_contig_125147_c	ACCCTA	6	24	(ACCCTA)	4	(ACCCTA)4			yam_parent1_contig_125147_c	(ACCCTA)4		yam_parent1_contig_125147_c	ACCCTA
																															yam_parent1_contig_125149_a	AAAT	4	20	(AAAT)	5	(AAAT)5			yam_parent1_contig_125149_a	(AAAT)5		yam_parent1_contig_125149_a	AAAT
																															yam_parent1_contig_125152_a	AATT	4	20	(AATT)	5	(AATT)5			yam_parent1_contig_125152_a	(AATT)5		yam_parent1_contig_125152_a	AATT
																															yam_parent1_contig_125168_a	TTC	3	30	(TTC)	10	(TTC)10			yam_parent1_contig_125168_a	(TTC)10		yam_parent1_contig_125168_a	TTC
																															yam_parent1_contig_125168_b	AT	2	20	(AT)	10	(AT)10			yam_parent1_contig_125168_b	(AT)10		yam_parent1_contig_125168_b	AT
																															yam_parent1_contig_12518_a	AT	2	20	(AT)	10	(AT)10			yam_parent1_contig_12518_a	(AT)10		yam_parent1_contig_12518_a	AT
																															yam_parent1_contig_12520_b	AATA	4	24	(AATA)	6	(AATA)6			yam_parent1_contig_12520_b	(AATA)6		yam_parent1_contig_12520_b	AATA
																															yam_parent1_contig_125207_b	TG	2	20	(TG)	10	(TG)10			yam_parent1_contig_125207_b	(TG)10		yam_parent1_contig_125207_b	TG
																															yam_parent1_contig_125222_a	CAATT	5	20	(CAATT)	4	(CAATT)4			yam_parent1_contig_125222_a	(CAATT)4		yam_parent1_contig_125222_a	CAATT
																															yam_parent1_contig_125223_a	TAA	3	24	(TAA)	8	(TAA)8			yam_parent1_contig_125223_a	(TAA)8		yam_parent1_contig_125223_a	TAA
																															yam_parent1_contig_125240_a	TTG	3	24	(TTG)	8	(TTG)8			yam_parent1_contig_125240_a	(TTG)8		yam_parent1_contig_125240_a	TTG
																															yam_parent1_contig_12525_a	TTA	3	24	(TTA)	8	(TTA)8			yam_parent1_contig_12525_a	(TTA)8		yam_parent1_contig_12525_a	TTA
																															yam_parent1_contig_125258_a	AAAAT	5	25	(AAAAT)	5	(AAAAT)5			yam_parent1_contig_125258_a	(AAAAT)5		yam_parent1_contig_125258_a	AAAAT
																															yam_parent1_contig_12529_a	ATAG	4	20	(ATAG)	5	(ATAG)5			yam_parent1_contig_12529_a	(ATAG)5		yam_parent1_contig_12529_a	ATAG
																															yam_parent1_contig_12534_a	AC	2	30	(AC)	15	(AC)15			yam_parent1_contig_12534_a	(AC)15		yam_parent1_contig_12534_a	AC
																															yam_parent1_contig_125370_a	TTAT	4	20	(TTAT)	5	(TTAT)5			yam_parent1_contig_125370_a	(TTAT)5		yam_parent1_contig_125370_a	TTAT
																															yam_parent1_contig_12541_a	AT	2	24	(AT)	12	(AT)12			yam_parent1_contig_12541_a	(AT)12		yam_parent1_contig_12541_a	AT
																															yam_parent1_contig_125430_a	TA	2	20	(TA)	10	(TA)10			yam_parent1_contig_125430_a	(TA)10		yam_parent1_contig_125430_a	TA
																															yam_parent1_contig_125436_a	AAT	3	30	(AAT)	10	(AAT)10			yam_parent1_contig_125436_a	(AAT)10		yam_parent1_contig_125436_a	AAT
																															yam_parent1_contig_125450_a	AAT	3	21	(AAT)	7	(AAT)7			yam_parent1_contig_125450_a	(AAT)7		yam_parent1_contig_125450_a	AAT
																															yam_parent1_contig_125464_a	TTTTA	5	20	(TTTTA)	4	(TTTTA)4			yam_parent1_contig_125464_a	(TTTTA)4		yam_parent1_contig_125464_a	TTTTA
																															yam_parent1_contig_125549_a	TAAAA	5	20	(TAAAA)	4	(TAAAA)4			yam_parent1_contig_125549_a	(TAAAA)4		yam_parent1_contig_125549_a	TAAAA
																															yam_parent1_contig_12555_a	TAAT	4	20	(TAAT)	5	(TAAT)5			yam_parent1_contig_12555_a	(TAAT)5		yam_parent1_contig_12555_a	TAAT
																															yam_parent1_contig_125568_a	TTAA	4	20	(TTAA)	5	(TTAA)5			yam_parent1_contig_125568_a	(TTAA)5		yam_parent1_contig_125568_a	TTAA
																															yam_parent1_contig_125587_a	TTAT	4	20	(TTAT)	5	(TTAT)5			yam_parent1_contig_125587_a	(TTAT)5		yam_parent1_contig_125587_a	TTAT
																															yam_parent1_contig_125628_a	AAAT	4	20	(AAAT)	5	(AAAT)5			yam_parent1_contig_125628_a	(AAAT)5		yam_parent1_contig_125628_a	AAAT
																															yam_parent1_contig_125638_a	TA	2	24	(TA)	12	(TA)12			yam_parent1_contig_125638_a	(TA)12		yam_parent1_contig_125638_a	TA
																															yam_parent1_contig_125643_a	CAA	3	24	(CAA)	8	(CAA)8			yam_parent1_contig_125643_a	(CAA)8		yam_parent1_contig_125643_a	CAA
																															yam_parent1_contig_125643_b	AAAAG	5	20	(AAAAG)	4	(AAAAG)4			yam_parent1_contig_125643_b	(AAAAG)4		yam_parent1_contig_125643_b	AAAAG
																															yam_parent1_contig_125672_a	ATAAAA	6	24	(ATAAAA)	4	(ATAAAA)4			yam_parent1_contig_125672_a	(ATAAAA)4		yam_parent1_contig_125672_a	ATAAAA
																															yam_parent1_contig_125708_a	AT	2	24	(AT)	12	(AT)12			yam_parent1_contig_125708_a	(AT)12		yam_parent1_contig_125708_a	AT
																															yam_parent1_contig_125728_a	ATC	3	21	(ATC)	7	(ATC)7			yam_parent1_contig_125728_a	(ATC)7		yam_parent1_contig_125728_a	ATC
																															yam_parent1_contig_125751_a	AATA	4	20	(AATA)	5	(AATA)5			yam_parent1_contig_125751_a	(AATA)5		yam_parent1_contig_125751_a	AATA
																															yam_parent1_contig_125751_b	TAA	3	30	(TAA)	10	(TAA)10			yam_parent1_contig_125751_b	(TAA)10		yam_parent1_contig_125751_b	TAA
																															yam_parent1_contig_12577_a	TGGC	4	20	(TGGC)	5	(TGGC)5			yam_parent1_contig_12577_a	(TGGC)5		yam_parent1_contig_12577_a	TGGC
																															yam_parent1_contig_12577_b	CT	2	20	(CT)	10	(CT)10			yam_parent1_contig_12577_b	(CT)10		yam_parent1_contig_12577_b	CT
																															yam_parent1_contig_12580_a	TTTTA	5	20	(TTTTA)	4	(TTTTA)4			yam_parent1_contig_12580_a	(TTTTA)4		yam_parent1_contig_12580_a	TTTTA
																															yam_parent1_contig_125850_a	AAG	3	24	(AAG)	8	(AAG)8			yam_parent1_contig_125850_a	(AAG)8		yam_parent1_contig_125850_a	AAG
																															yam_parent1_contig_125873_a	AAACT	5	25	(AAACT)	5	(AAACT)5			yam_parent1_contig_125873_a	(AAACT)5		yam_parent1_contig_125873_a	AAACT
																															yam_parent1_contig_125877_a	GT	2	20	(GT)	10	(GT)10			yam_parent1_contig_125877_a	(GT)10		yam_parent1_contig_125877_a	GT
																															yam_parent1_contig_125886_a	CTC	3	21	(CTC)	7	(CTC)7			yam_parent1_contig_125886_a	(CTC)7		yam_parent1_contig_125886_a	CTC
																															yam_parent1_contig_125897_a	AG	2	30	(AG)	15	(AG)15			yam_parent1_contig_125897_a	(AG)15		yam_parent1_contig_125897_a	AG
																															yam_parent1_contig_12593_a	AG	2	20	(AG)	10	(AG)10			yam_parent1_contig_12593_a	(AG)10		yam_parent1_contig_12593_a	AG
																															yam_parent1_contig_12593_b	CTTTTT	6	24	(CTTTTT)	4	(CTTTTT)4			yam_parent1_contig_12593_b	(CTTTTT)4		yam_parent1_contig_12593_b	CTTTTT
																															yam_parent1_contig_125941_a	AAAT	4	20	(AAAT)	5	(AAAT)5			yam_parent1_contig_125941_a	(AAAT)5		yam_parent1_contig_125941_a	AAAT
																															yam_parent1_contig_125981_a	TTTTA	5	25	(TTTTA)	5	(TTTTA)5			yam_parent1_contig_125981_a	(TTTTA)5		yam_parent1_contig_125981_a	TTTTA
																															yam_parent1_contig_126058_a	TCT	3	21	(TCT)	7	(TCT)7			yam_parent1_contig_126058_a	(TCT)7		yam_parent1_contig_126058_a	TCT
																															yam_parent1_contig_126058_d	TTTTA	5	20	(TTTTA)	4	(TTTTA)4			yam_parent1_contig_126058_d	(TTTTA)4		yam_parent1_contig_126058_d	TTTTA
																															yam_parent1_contig_126058_f	AC	2	20	(AC)	10	(AC)10			yam_parent1_contig_126058_f	(AC)10		yam_parent1_contig_126058_f	AC
																															yam_parent1_contig_126150_a	TTTA	4	20	(TTTA)	5	(TTTA)5			yam_parent1_contig_126150_a	(TTTA)5		yam_parent1_contig_126150_a	TTTA
																															yam_parent1_contig_126150_b	TATT	4	20	(TATT)	5	(TATT)5			yam_parent1_contig_126150_b	(TATT)5		yam_parent1_contig_126150_b	TATT
																															yam_parent1_contig_126169_a	ATTTA	5	20	(ATTTA)	4	(ATTTA)4			yam_parent1_contig_126169_a	(ATTTA)4		yam_parent1_contig_126169_a	ATTTA
																															yam_parent1_contig_126176_a	CTTT	4	24	(CTTT)	6	(CTTT)6			yam_parent1_contig_126176_a	(CTTT)6		yam_parent1_contig_126176_a	CTTT
																															yam_parent1_contig_126193_a	GA	2	20	(GA)	10	(GA)10			yam_parent1_contig_126193_a	(GA)10		yam_parent1_contig_126193_a	GA
																															yam_parent1_contig_1262_a	TATT	4	32	(TATT)	8	(TATT)8			yam_parent1_contig_1262_a	(TATT)8		yam_parent1_contig_1262_a	TATT
																															yam_parent1_contig_126206_a	TTAT	4	20	(TTAT)	5	(TTAT)5			yam_parent1_contig_126206_a	(TTAT)5		yam_parent1_contig_126206_a	TTAT
																															yam_parent1_contig_126206_b	AT	2	20	(AT)	10	(AT)10			yam_parent1_contig_126206_b	(AT)10		yam_parent1_contig_126206_b	AT
																															yam_parent1_contig_126206_c	ATA	3	21	(ATA)	7	(ATA)7			yam_parent1_contig_126206_c	(ATA)7		yam_parent1_contig_126206_c	ATA
																															yam_parent1_contig_126232_a	CTT	3	24	(CTT)	8	(CTT)8			yam_parent1_contig_126232_a	(CTT)8		yam_parent1_contig_126232_a	CTT
																															yam_parent1_contig_126252_a	AT	2	20	(AT)	10	(AT)10			yam_parent1_contig_126252_a	(AT)10		yam_parent1_contig_126252_a	AT
																															yam_parent1_contig_126280_a	TAAA	4	24	(TAAA)	6	(TAAA)6			yam_parent1_contig_126280_a	(TAAA)6		yam_parent1_contig_126280_a	TAAA
																															yam_parent1_contig_126302_a	TCA	3	21	(TCA)	7	(TCA)7			yam_parent1_contig_126302_a	(TCA)7		yam_parent1_contig_126302_a	TCA
																															yam_parent1_contig_126375_a	TAT	3	21	(TAT)	7	(TAT)7			yam_parent1_contig_126375_a	(TAT)7		yam_parent1_contig_126375_a	TAT
																															yam_parent1_contig_126412_a	TTTA	4	20	(TTTA)	5	(TTTA)5			yam_parent1_contig_126412_a	(TTTA)5		yam_parent1_contig_126412_a	TTTA
																															yam_parent1_contig_126428_a	CT	2	24	(CT)	12	(CT)12			yam_parent1_contig_126428_a	(CT)12		yam_parent1_contig_126428_a	CT
																															yam_parent1_contig_126512_a	ATTT	4	20	(ATTT)	5	(ATTT)5			yam_parent1_contig_126512_a	(ATTT)5		yam_parent1_contig_126512_a	ATTT
																															yam_parent1_contig_126560_a	ATT	3	30	(ATT)	10	(ATT)10			yam_parent1_contig_126560_a	(ATT)10		yam_parent1_contig_126560_a	ATT
																															yam_parent1_contig_126565_a	GA	2	30	(GA)	15	(GA)15			yam_parent1_contig_126565_a	(GA)15		yam_parent1_contig_126565_a	GA
																															yam_parent1_contig_12658_a	TATAAAA	7	28	(TATAAAA)	4	(TATAAAA)4			yam_parent1_contig_12658_a	(TATAAAA)4		yam_parent1_contig_12658_a	TATAAAA
																															yam_parent1_contig_12658_b	TCA	3	21	(TCA)	7	(TCA)7			yam_parent1_contig_12658_b	(TCA)7		yam_parent1_contig_12658_b	TCA
																															yam_parent1_contig_1266_a	TAAA	4	20	(TAAA)	5	(TAAA)5			yam_parent1_contig_1266_a	(TAAA)5		yam_parent1_contig_1266_a	TAAA
																															yam_parent1_contig_126645_a	TTATT	5	25	(TTATT)	5	(TTATT)5			yam_parent1_contig_126645_a	(TTATT)5		yam_parent1_contig_126645_a	TTATT
																															yam_parent1_contig_12666_a	AT	2	20	(AT)	10	(AT)10			yam_parent1_contig_12666_a	(AT)10		yam_parent1_contig_12666_a	AT
																															yam_parent1_contig_126685_a	TTTAT	5	20	(TTTAT)	4	(TTTAT)4			yam_parent1_contig_126685_a	(TTTAT)4		yam_parent1_contig_126685_a	TTTAT
																															yam_parent1_contig_126720_a	AT	2	20	(AT)	10	(AT)10			yam_parent1_contig_126720_a	(AT)10		yam_parent1_contig_126720_a	AT
																															yam_parent1_contig_126729_a	TATTTT	6	24	(TATTTT)	4	(TATTTT)4			yam_parent1_contig_126729_a	(TATTTT)4		yam_parent1_contig_126729_a	TATTTT
																															yam_parent1_contig_126802_a	TA	2	20	(TA)	10	(TA)10			yam_parent1_contig_126802_a	(TA)10		yam_parent1_contig_126802_a	TA
																															yam_parent1_contig_126875_a	TTTA	4	20	(TTTA)	5	(TTTA)5			yam_parent1_contig_126875_a	(TTTA)5		yam_parent1_contig_126875_a	TTTA
																															yam_parent1_contig_12692_a	TA	2	20	(TA)	10	(TA)10			yam_parent1_contig_12692_a	(TA)10		yam_parent1_contig_12692_a	TA
																															yam_parent1_contig_126924_a	GA	2	32	(GA)	16	(GA)16			yam_parent1_contig_126924_a	(GA)16		yam_parent1_contig_126924_a	GA
																															yam_parent1_contig_126935_a	AAAAT	5	20	(AAAAT)	4	(AAAAT)4			yam_parent1_contig_126935_a	(AAAAT)4		yam_parent1_contig_126935_a	AAAAT
																															yam_parent1_contig_126936_a	ATTTT	5	20	(ATTTT)	4	(ATTTT)4			yam_parent1_contig_126936_a	(ATTTT)4		yam_parent1_contig_126936_a	ATTTT
																															yam_parent1_contig_126977_a	AAGA	4	32	(AAGA)	8	(AAGA)8			yam_parent1_contig_126977_a	(AAGA)8		yam_parent1_contig_126977_a	AAGA
																															yam_parent1_contig_127029_a	GT	2	20	(GT)	10	(GT)10			yam_parent1_contig_127029_a	(GT)10		yam_parent1_contig_127029_a	GT
																															yam_parent1_contig_127029_b	TATT	4	24	(TATT)	6	(TATT)6			yam_parent1_contig_127029_b	(TATT)6		yam_parent1_contig_127029_b	TATT
																															yam_parent1_contig_12704_a	AT	2	20	(AT)	10	(AT)10			yam_parent1_contig_12704_a	(AT)10		yam_parent1_contig_12704_a	AT
																															yam_parent1_contig_127045_a	AATA	4	20	(AATA)	5	(AATA)5			yam_parent1_contig_127045_a	(AATA)5		yam_parent1_contig_127045_a	AATA
																															yam_parent1_contig_12723_a	AAATA	5	20	(AAATA)	4	(AAATA)4			yam_parent1_contig_12723_a	(AAATA)4		yam_parent1_contig_12723_a	AAATA
																															yam_parent1_contig_127244_a	TCAT	4	20	(TCAT)	5	(TCAT)5			yam_parent1_contig_127244_a	(TCAT)5		yam_parent1_contig_127244_a	TCAT
																															yam_parent1_contig_127249_a	ATGG	4	20	(ATGG)	5	(ATGG)5			yam_parent1_contig_127249_a	(ATGG)5		yam_parent1_contig_127249_a	ATGG
																															yam_parent1_contig_12727_a	ATTTT	5	20	(ATTTT)	4	(ATTTT)4			yam_parent1_contig_12727_a	(ATTTT)4		yam_parent1_contig_12727_a	ATTTT
																															yam_parent1_contig_12727_b	CTTT	4	28	(CTTT)	7	(CTTT)7			yam_parent1_contig_12727_b	(CTTT)7		yam_parent1_contig_12727_b	CTTT
																															yam_parent1_contig_12727_c	TCTT	4	28	(TCTT)	7	(TCTT)7			yam_parent1_contig_12727_c	(TCTT)7		yam_parent1_contig_12727_c	TCTT
																															yam_parent1_contig_12727_d	ATA	3	21	(ATA)	7	(ATA)7			yam_parent1_contig_12727_d	(ATA)7		yam_parent1_contig_12727_d	ATA
																															yam_parent1_contig_127275_a	AT	2	20	(AT)	10	(AT)10			yam_parent1_contig_127275_a	(AT)10		yam_parent1_contig_127275_a	AT
																															yam_parent1_contig_127315_a	AAAAG	5	20	(AAAAG)	4	(AAAAG)4			yam_parent1_contig_127315_a	(AAAAG)4		yam_parent1_contig_127315_a	AAAAG
																															yam_parent1_contig_127337_a	TA	2	20	(TA)	10	(TA)10			yam_parent1_contig_127337_a	(TA)10		yam_parent1_contig_127337_a	TA
																															yam_parent1_contig_127348_a	TTTA	4	20	(TTTA)	5	(TTTA)5			yam_parent1_contig_127348_a	(TTTA)5		yam_parent1_contig_127348_a	TTTA
																															yam_parent1_contig_127457_a	AAG	3	21	(AAG)	7	(AAG)7			yam_parent1_contig_127457_a	(AAG)7		yam_parent1_contig_127457_a	AAG
																															yam_parent1_contig_127462_a	TTTTA	5	20	(TTTTA)	4	(TTTTA)4			yam_parent1_contig_127462_a	(TTTTA)4		yam_parent1_contig_127462_a	TTTTA
																															yam_parent1_contig_127519_a	CT	2	24	(CT)	12	(CT)12			yam_parent1_contig_127519_a	(CT)12		yam_parent1_contig_127519_a	CT
																															yam_parent1_contig_127529_a	AAAGG	5	20	(AAAGG)	4	(AAAGG)4			yam_parent1_contig_127529_a	(AAAGG)4		yam_parent1_contig_127529_a	AAAGG
																															yam_parent1_contig_127529_b	AG	2	20	(AG)	10	(AG)10			yam_parent1_contig_127529_b	(AG)10		yam_parent1_contig_127529_b	AG
																															yam_parent1_contig_127563_a	TA	2	24	(TA)	12	(TA)12			yam_parent1_contig_127563_a	(TA)12		yam_parent1_contig_127563_a	TA
																															yam_parent1_contig_127574_a	AAAAG	5	20	(AAAAG)	4	(AAAAG)4			yam_parent1_contig_127574_a	(AAAAG)4		yam_parent1_contig_127574_a	AAAAG
																															yam_parent1_contig_127596_a	TTC	3	30	(TTC)	10	(TTC)10			yam_parent1_contig_127596_a	(TTC)10		yam_parent1_contig_127596_a	TTC
																															yam_parent1_contig_127597_a	AAAT	4	20	(AAAT)	5	(AAAT)5			yam_parent1_contig_127597_a	(AAAT)5		yam_parent1_contig_127597_a	AAAT
																															yam_parent1_contig_127602_a	GA	2	24	(GA)	12	(GA)12			yam_parent1_contig_127602_a	(GA)12		yam_parent1_contig_127602_a	GA
																															yam_parent1_contig_127609_a	AC	2	24	(AC)	12	(AC)12			yam_parent1_contig_127609_a	(AC)12		yam_parent1_contig_127609_a	AC
																															yam_parent1_contig_127621_a	AGAC	4	20	(AGAC)	5	(AGAC)5			yam_parent1_contig_127621_a	(AGAC)5		yam_parent1_contig_127621_a	AGAC
																															yam_parent1_contig_127634_a	AG	2	24	(AG)	12	(AG)12			yam_parent1_contig_127634_a	(AG)12		yam_parent1_contig_127634_a	AG
																															yam_parent1_contig_12767_a	TA	2	20	(TA)	10	(TA)10			yam_parent1_contig_12767_a	(TA)10		yam_parent1_contig_12767_a	TA
																															yam_parent1_contig_127699_a	AT	2	20	(AT)	10	(AT)10			yam_parent1_contig_127699_a	(AT)10		yam_parent1_contig_127699_a	AT
																															yam_parent1_contig_1277_a	CT	2	30	(CT)	15	(CT)15			yam_parent1_contig_1277_a	(CT)15		yam_parent1_contig_1277_a	CT
																															yam_parent1_contig_127718_a	AT	2	20	(AT)	10	(AT)10			yam_parent1_contig_127718_a	(AT)10		yam_parent1_contig_127718_a	AT
																															yam_parent1_contig_127737_a	AT	2	20	(AT)	10	(AT)10			yam_parent1_contig_127737_a	(AT)10		yam_parent1_contig_127737_a	AT
																															yam_parent1_contig_127781_a	AATAG	5	20	(AATAG)	4	(AATAG)4			yam_parent1_contig_127781_a	(AATAG)4		yam_parent1_contig_127781_a	AATAG
																															yam_parent1_contig_127857_a	TG	2	24	(TG)	12	(TG)12			yam_parent1_contig_127857_a	(TG)12		yam_parent1_contig_127857_a	TG
																															yam_parent1_contig_12787_a	TAA	3	30	(TAA)	10	(TAA)10			yam_parent1_contig_12787_a	(TAA)10		yam_parent1_contig_12787_a	TAA
																															yam_parent1_contig_127960_a	TAA	3	30	(TAA)	10	(TAA)10			yam_parent1_contig_127960_a	(TAA)10		yam_parent1_contig_127960_a	TAA
																															yam_parent1_contig_128051_a	TA	2	20	(TA)	10	(TA)10			yam_parent1_contig_128051_a	(TA)10		yam_parent1_contig_128051_a	TA
																															yam_parent1_contig_128059_a	ATTT	4	32	(ATTT)	8	(ATTT)8			yam_parent1_contig_128059_a	(ATTT)8		yam_parent1_contig_128059_a	ATTT
																															yam_parent1_contig_128076_a	AC	2	30	(AC)	15	(AC)15			yam_parent1_contig_128076_a	(AC)15		yam_parent1_contig_128076_a	AC
																															yam_parent1_contig_12808_a	AAG	3	24	(AAG)	8	(AAG)8			yam_parent1_contig_12808_a	(AAG)8		yam_parent1_contig_12808_a	AAG
																															yam_parent1_contig_128132_a	AT	2	20	(AT)	10	(AT)10			yam_parent1_contig_128132_a	(AT)10		yam_parent1_contig_128132_a	AT
																															yam_parent1_contig_128133_a	TA	2	20	(TA)	10	(TA)10			yam_parent1_contig_128133_a	(TA)10		yam_parent1_contig_128133_a	TA
																															yam_parent1_contig_128147_a	AT	2	20	(AT)	10	(AT)10			yam_parent1_contig_128147_a	(AT)10		yam_parent1_contig_128147_a	AT
																															yam_parent1_contig_128185_a	TCTTT	5	20	(TCTTT)	4	(TCTTT)4			yam_parent1_contig_128185_a	(TCTTT)4		yam_parent1_contig_128185_a	TCTTT
																															yam_parent1_contig_128213_a	TTAATTT	7	28	(TTAATTT)	4	(TTAATTT)4			yam_parent1_contig_128213_a	(TTAATTT)4		yam_parent1_contig_128213_a	TTAATTT
																															yam_parent1_contig_128248_a	TTC	3	24	(TTC)	8	(TTC)8			yam_parent1_contig_128248_a	(TTC)8		yam_parent1_contig_128248_a	TTC
																															yam_parent1_contig_128257_a	GTT	3	30	(GTT)	10	(GTT)10			yam_parent1_contig_128257_a	(GTT)10		yam_parent1_contig_128257_a	GTT
																															yam_parent1_contig_128296_a	AAT	3	21	(AAT)	7	(AAT)7			yam_parent1_contig_128296_a	(AAT)7		yam_parent1_contig_128296_a	AAT
																															yam_parent1_contig_12831_a	CAT	3	21	(CAT)	7	(CAT)7			yam_parent1_contig_12831_a	(CAT)7		yam_parent1_contig_12831_a	CAT
																															yam_parent1_contig_128311_b	GAA	3	24	(GAA)	8	(GAA)8			yam_parent1_contig_128311_b	(GAA)8		yam_parent1_contig_128311_b	GAA
																															yam_parent1_contig_128311_c	CAT	3	24	(CAT)	8	(CAT)8			yam_parent1_contig_128311_c	(CAT)8		yam_parent1_contig_128311_c	CAT
																															yam_parent1_contig_128313_a	AAT	3	30	(AAT)	10	(AAT)10			yam_parent1_contig_128313_a	(AAT)10		yam_parent1_contig_128313_a	AAT
																															yam_parent1_contig_128365_a	GA	2	24	(GA)	12	(GA)12			yam_parent1_contig_128365_a	(GA)12		yam_parent1_contig_128365_a	GA
																															yam_parent1_contig_128378_a	TAAT	4	20	(TAAT)	5	(TAAT)5			yam_parent1_contig_128378_a	(TAAT)5		yam_parent1_contig_128378_a	TAAT
																															yam_parent1_contig_128444_a	ATGT	4	28	(ATGT)	7	(ATGT)7			yam_parent1_contig_128444_a	(ATGT)7		yam_parent1_contig_128444_a	ATGT
																															yam_parent1_contig_128455_a	GA	2	32	(GA)	16	(GA)16			yam_parent1_contig_128455_a	(GA)16		yam_parent1_contig_128455_a	GA
																															yam_parent1_contig_128456_a	AATAAC	6	24	(AATAAC)	4	(AATAAC)4			yam_parent1_contig_128456_a	(AATAAC)4		yam_parent1_contig_128456_a	AATAAC
																															yam_parent1_contig_128457_a	GGA	3	24	(GGA)	8	(GGA)8			yam_parent1_contig_128457_a	(GGA)8		yam_parent1_contig_128457_a	GGA
																															yam_parent1_contig_128525_a	TGA	3	21	(TGA)	7	(TGA)7			yam_parent1_contig_128525_a	(TGA)7		yam_parent1_contig_128525_a	TGA
																															yam_parent1_contig_128546_a	TTA	3	21	(TTA)	7	(TTA)7			yam_parent1_contig_128546_a	(TTA)7		yam_parent1_contig_128546_a	TTA
																															yam_parent1_contig_128546_b	CT	2	32	(CT)	16	(CT)16			yam_parent1_contig_128546_b	(CT)16		yam_parent1_contig_128546_b	CT
																															yam_parent1_contig_128548_a	TA	2	20	(TA)	10	(TA)10			yam_parent1_contig_128548_a	(TA)10		yam_parent1_contig_128548_a	TA
																															yam_parent1_contig_128562_a	AT	2	20	(AT)	10	(AT)10			yam_parent1_contig_128562_a	(AT)10		yam_parent1_contig_128562_a	AT
																															yam_parent1_contig_12859_a	GAA	3	24	(GAA)	8	(GAA)8			yam_parent1_contig_12859_a	(GAA)8		yam_parent1_contig_12859_a	GAA
																															yam_parent1_contig_128591_a	TA	2	20	(TA)	10	(TA)10			yam_parent1_contig_128591_a	(TA)10		yam_parent1_contig_128591_a	TA
																															yam_parent1_contig_128591_b	AAAT	4	20	(AAAT)	5	(AAAT)5			yam_parent1_contig_128591_b	(AAAT)5		yam_parent1_contig_128591_b	AAAT
																															yam_parent1_contig_128602_a	AG	2	24	(AG)	12	(AG)12			yam_parent1_contig_128602_a	(AG)12		yam_parent1_contig_128602_a	AG
																															yam_parent1_contig_128650_a	AC	2	20	(AC)	10	(AC)10			yam_parent1_contig_128650_a	(AC)10		yam_parent1_contig_128650_a	AC
																															yam_parent1_contig_128650_c	CA	2	20	(CA)	10	(CA)10			yam_parent1_contig_128650_c	(CA)10		yam_parent1_contig_128650_c	CA
																															yam_parent1_contig_128654_a	TGC	3	24	(TGC)	8	(TGC)8			yam_parent1_contig_128654_a	(TGC)8		yam_parent1_contig_128654_a	TGC
																															yam_parent1_contig_128654_b	TA	2	20	(TA)	10	(TA)10			yam_parent1_contig_128654_b	(TA)10		yam_parent1_contig_128654_b	TA
																															yam_parent1_contig_128655_a	CT	2	20	(CT)	10	(CT)10			yam_parent1_contig_128655_a	(CT)10		yam_parent1_contig_128655_a	CT
																															yam_parent1_contig_128686_a	TCT	3	21	(TCT)	7	(TCT)7			yam_parent1_contig_128686_a	(TCT)7		yam_parent1_contig_128686_a	TCT
																															yam_parent1_contig_1287_a	GT	2	24	(GT)	12	(GT)12			yam_parent1_contig_1287_a	(GT)12		yam_parent1_contig_1287_a	GT
																															yam_parent1_contig_128723_a	TA	2	20	(TA)	10	(TA)10			yam_parent1_contig_128723_a	(TA)10		yam_parent1_contig_128723_a	TA
																															yam_parent1_contig_128729_a	AAT	3	21	(AAT)	7	(AAT)7			yam_parent1_contig_128729_a	(AAT)7		yam_parent1_contig_128729_a	AAT
																															yam_parent1_contig_128740_a	AATGATA	7	28	(AATGATA)	4	(AATGATA)4			yam_parent1_contig_128740_a	(AATGATA)4		yam_parent1_contig_128740_a	AATGATA
																															yam_parent1_contig_128779_a	TTTA	4	24	(TTTA)	6	(TTTA)6			yam_parent1_contig_128779_a	(TTTA)6		yam_parent1_contig_128779_a	TTTA
																															yam_parent1_contig_128784_a	TG	2	24	(TG)	12	(TG)12			yam_parent1_contig_128784_a	(TG)12		yam_parent1_contig_128784_a	TG
																															yam_parent1_contig_128824_a	AT	2	24	(AT)	12	(AT)12			yam_parent1_contig_128824_a	(AT)12		yam_parent1_contig_128824_a	AT
																															yam_parent1_contig_128827_a	AAAT	4	20	(AAAT)	5	(AAAT)5			yam_parent1_contig_128827_a	(AAAT)5		yam_parent1_contig_128827_a	AAAT
																															yam_parent1_contig_128853_a	TTA	3	30	(TTA)	10	(TTA)10			yam_parent1_contig_128853_a	(TTA)10		yam_parent1_contig_128853_a	TTA
																															yam_parent1_contig_128908_a	TA	2	20	(TA)	10	(TA)10			yam_parent1_contig_128908_a	(TA)10		yam_parent1_contig_128908_a	TA
																															yam_parent1_contig_128929_a	TCT	3	21	(TCT)	7	(TCT)7			yam_parent1_contig_128929_a	(TCT)7		yam_parent1_contig_128929_a	TCT
																															yam_parent1_contig_128978_a	TTATT	5	25	(TTATT)	5	(TTATT)5			yam_parent1_contig_128978_a	(TTATT)5		yam_parent1_contig_128978_a	TTATT
																															yam_parent1_contig_129025_a	CT	2	24	(CT)	12	(CT)12			yam_parent1_contig_129025_a	(CT)12		yam_parent1_contig_129025_a	CT
																															yam_parent1_contig_129048_a	TGG	3	30	(TGG)	10	(TGG)10			yam_parent1_contig_129048_a	(TGG)10		yam_parent1_contig_129048_a	TGG
																															yam_parent1_contig_129062_a	TC	2	32	(TC)	16	(TC)16			yam_parent1_contig_129062_a	(TC)16		yam_parent1_contig_129062_a	TC
																															yam_parent1_contig_129097_a	CATG	4	20	(CATG)	5	(CATG)5			yam_parent1_contig_129097_a	(CATG)5		yam_parent1_contig_129097_a	CATG
																															yam_parent1_contig_129099_a	ATT	3	21	(ATT)	7	(ATT)7			yam_parent1_contig_129099_a	(ATT)7		yam_parent1_contig_129099_a	ATT
																															yam_parent1_contig_129125_a	TTAT	4	20	(TTAT)	5	(TTAT)5			yam_parent1_contig_129125_a	(TTAT)5		yam_parent1_contig_129125_a	TTAT
																															yam_parent1_contig_129127_a	AAT	3	21	(AAT)	7	(AAT)7			yam_parent1_contig_129127_a	(AAT)7		yam_parent1_contig_129127_a	AAT
																															yam_parent1_contig_129127_b	TTAT	4	20	(TTAT)	5	(TTAT)5			yam_parent1_contig_129127_b	(TTAT)5		yam_parent1_contig_129127_b	TTAT
																															yam_parent1_contig_129140_a	TAAT	4	20	(TAAT)	5	(TAAT)5			yam_parent1_contig_129140_a	(TAAT)5		yam_parent1_contig_129140_a	TAAT
																															yam_parent1_contig_129234_b	TAG	3	21	(TAG)	7	(TAG)7			yam_parent1_contig_129234_b	(TAG)7		yam_parent1_contig_129234_b	TAG
																															yam_parent1_contig_129238_a	TTTAT	5	20	(TTTAT)	4	(TTTAT)4			yam_parent1_contig_129238_a	(TTTAT)4		yam_parent1_contig_129238_a	TTTAT
																															yam_parent1_contig_129251_a	ACAA	4	20	(ACAA)	5	(ACAA)5			yam_parent1_contig_129251_a	(ACAA)5		yam_parent1_contig_129251_a	ACAA
																															yam_parent1_contig_129346_a	GA	2	20	(GA)	10	(GA)10			yam_parent1_contig_129346_a	(GA)10		yam_parent1_contig_129346_a	GA
																															yam_parent1_contig_129384_a	AT	2	20	(AT)	10	(AT)10			yam_parent1_contig_129384_a	(AT)10		yam_parent1_contig_129384_a	AT
																															yam_parent1_contig_129427_a	TC	2	24	(TC)	12	(TC)12			yam_parent1_contig_129427_a	(TC)12		yam_parent1_contig_129427_a	TC
																															yam_parent1_contig_129449_a	AAT	3	24	(AAT)	8	(AAT)8			yam_parent1_contig_129449_a	(AAT)8		yam_parent1_contig_129449_a	AAT
																															yam_parent1_contig_129464_a	AATA	4	24	(AATA)	6	(AATA)6			yam_parent1_contig_129464_a	(AATA)6		yam_parent1_contig_129464_a	AATA
																															yam_parent1_contig_1295_a	AATA	4	20	(AATA)	5	(AATA)5			yam_parent1_contig_1295_a	(AATA)5		yam_parent1_contig_1295_a	AATA
																															yam_parent1_contig_129501_a	AT	2	24	(AT)	12	(AT)12			yam_parent1_contig_129501_a	(AT)12		yam_parent1_contig_129501_a	AT
																															yam_parent1_contig_129543_a	TA	2	20	(TA)	10	(TA)10			yam_parent1_contig_129543_a	(TA)10		yam_parent1_contig_129543_a	TA
																															yam_parent1_contig_129665_a	TCATCT	6	24	(TCATCT)	4	(TCATCT)4			yam_parent1_contig_129665_a	(TCATCT)4		yam_parent1_contig_129665_a	TCATCT
																															yam_parent1_contig_129697_a	ATA	3	21	(ATA)	7	(ATA)7			yam_parent1_contig_129697_a	(ATA)7		yam_parent1_contig_129697_a	ATA
																															yam_parent1_contig_1297_a	TA	2	20	(TA)	10	(TA)10			yam_parent1_contig_1297_a	(TA)10		yam_parent1_contig_1297_a	TA
																															yam_parent1_contig_129717_a	TATT	4	20	(TATT)	5	(TATT)5			yam_parent1_contig_129717_a	(TATT)5		yam_parent1_contig_129717_a	TATT
																															yam_parent1_contig_129721_a	CT	2	20	(CT)	10	(CT)10			yam_parent1_contig_129721_a	(CT)10		yam_parent1_contig_129721_a	CT
																															yam_parent1_contig_129735_a	TTA	3	21	(TTA)	7	(TTA)7			yam_parent1_contig_129735_a	(TTA)7		yam_parent1_contig_129735_a	TTA
																															yam_parent1_contig_129792_a	AT	2	20	(AT)	10	(AT)10			yam_parent1_contig_129792_a	(AT)10		yam_parent1_contig_129792_a	AT
																															yam_parent1_contig_129795_a	AAT	3	21	(AAT)	7	(AAT)7			yam_parent1_contig_129795_a	(AAT)7		yam_parent1_contig_129795_a	AAT
																															yam_parent1_contig_12982_a	AAG	3	24	(AAG)	8	(AAG)8			yam_parent1_contig_12982_a	(AAG)8		yam_parent1_contig_12982_a	AAG
																															yam_parent1_contig_12982_b	TTTA	4	28	(TTTA)	7	(TTTA)7			yam_parent1_contig_12982_b	(TTTA)7		yam_parent1_contig_12982_b	TTTA
																															yam_parent1_contig_129848_a	TA	2	20	(TA)	10	(TA)10			yam_parent1_contig_129848_a	(TA)10		yam_parent1_contig_129848_a	TA
																															yam_parent1_contig_129870_a	TTAT	4	24	(TTAT)	6	(TTAT)6			yam_parent1_contig_129870_a	(TTAT)6		yam_parent1_contig_129870_a	TTAT
																															yam_parent1_contig_129870_b	ATA	3	24	(ATA)	8	(ATA)8			yam_parent1_contig_129870_b	(ATA)8		yam_parent1_contig_129870_b	ATA
																															yam_parent1_contig_129887_a	TAA	3	21	(TAA)	7	(TAA)7			yam_parent1_contig_129887_a	(TAA)7		yam_parent1_contig_129887_a	TAA
																															yam_parent1_contig_12990_a	TAT	3	30	(TAT)	10	(TAT)10			yam_parent1_contig_12990_a	(TAT)10		yam_parent1_contig_12990_a	TAT
																															yam_parent1_contig_129905_a	TTTAT	5	20	(TTTAT)	4	(TTTAT)4			yam_parent1_contig_129905_a	(TTTAT)4		yam_parent1_contig_129905_a	TTTAT
																															yam_parent1_contig_129909_b	ATT	3	24	(ATT)	8	(ATT)8			yam_parent1_contig_129909_b	(ATT)8		yam_parent1_contig_129909_b	ATT
																															yam_parent1_contig_129911_a	TGT	3	24	(TGT)	8	(TGT)8			yam_parent1_contig_129911_a	(TGT)8		yam_parent1_contig_129911_a	TGT
																															yam_parent1_contig_129912_a	TG	2	24	(TG)	12	(TG)12			yam_parent1_contig_129912_a	(TG)12		yam_parent1_contig_129912_a	TG
																															yam_parent1_contig_129949_a	CTTTCT	6	30	(CTTTCT)	5	(CTTTCT)5			yam_parent1_contig_129949_a	(CTTTCT)5		yam_parent1_contig_129949_a	CTTTCT
																															yam_parent1_contig_129950_a	ATTT	4	24	(ATTT)	6	(ATTT)6			yam_parent1_contig_129950_a	(ATTT)6		yam_parent1_contig_129950_a	ATTT
																															yam_parent1_contig_129951_a	AAAGA	5	20	(AAAGA)	4	(AAAGA)4			yam_parent1_contig_129951_a	(AAAGA)4		yam_parent1_contig_129951_a	AAAGA
																															yam_parent1_contig_129966_a	AT	2	20	(AT)	10	(AT)10			yam_parent1_contig_129966_a	(AT)10		yam_parent1_contig_129966_a	AT
																															yam_parent1_contig_129977_a	AAAAG	5	20	(AAAAG)	4	(AAAAG)4			yam_parent1_contig_129977_a	(AAAAG)4		yam_parent1_contig_129977_a	AAAAG
																															yam_parent1_contig_129980_a	AT	2	20	(AT)	10	(AT)10			yam_parent1_contig_129980_a	(AT)10		yam_parent1_contig_129980_a	AT
																															yam_parent1_contig_130_a	AAAT	4	20	(AAAT)	5	(AAAT)5			yam_parent1_contig_130_a	(AAAT)5		yam_parent1_contig_130_a	AAAT
																															yam_parent1_contig_130048_a	TTTTTTA	7	28	(TTTTTTA)	4	(TTTTTTA)4			yam_parent1_contig_130048_a	(TTTTTTA)4		yam_parent1_contig_130048_a	TTTTTTA
																															yam_parent1_contig_13009_a	ATTA	4	20	(ATTA)	5	(ATTA)5			yam_parent1_contig_13009_a	(ATTA)5		yam_parent1_contig_13009_a	ATTA
																															yam_parent1_contig_130093_a	GT	2	24	(GT)	12	(GT)12			yam_parent1_contig_130093_a	(GT)12		yam_parent1_contig_130093_a	GT
																															yam_parent1_contig_130093_b	AT	2	20	(AT)	10	(AT)10			yam_parent1_contig_130093_b	(AT)10		yam_parent1_contig_130093_b	AT
																															yam_parent1_contig_13010_a	CCA	3	21	(CCA)	7	(CCA)7			yam_parent1_contig_13010_a	(CCA)7		yam_parent1_contig_13010_a	CCA
																															yam_parent1_contig_130106_a	AT	2	24	(AT)	12	(AT)12			yam_parent1_contig_130106_a	(AT)12		yam_parent1_contig_130106_a	AT
																															yam_parent1_contig_130112_a	TTA	3	21	(TTA)	7	(TTA)7			yam_parent1_contig_130112_a	(TTA)7		yam_parent1_contig_130112_a	TTA
																															yam_parent1_contig_13012_c	TTTTCT	6	24	(TTTTCT)	4	(TTTTCT)4			yam_parent1_contig_13012_c	(TTTTCT)4		yam_parent1_contig_13012_c	TTTTCT
																															yam_parent1_contig_13013_a	AATT	4	20	(AATT)	5	(AATT)5			yam_parent1_contig_13013_a	(AATT)5		yam_parent1_contig_13013_a	AATT
																															yam_parent1_contig_13013_b	TTA	3	21	(TTA)	7	(TTA)7			yam_parent1_contig_13013_b	(TTA)7		yam_parent1_contig_13013_b	TTA
																															yam_parent1_contig_130136_a	AT	2	20	(AT)	10	(AT)10			yam_parent1_contig_130136_a	(AT)10		yam_parent1_contig_130136_a	AT
																															yam_parent1_contig_130175_a	CA	2	20	(CA)	10	(CA)10			yam_parent1_contig_130175_a	(CA)10		yam_parent1_contig_130175_a	CA
																															yam_parent1_contig_130192_a	AT	2	20	(AT)	10	(AT)10			yam_parent1_contig_130192_a	(AT)10		yam_parent1_contig_130192_a	AT
																															yam_parent1_contig_130306_a	ATTT	4	28	(ATTT)	7	(ATTT)7			yam_parent1_contig_130306_a	(ATTT)7		yam_parent1_contig_130306_a	ATTT
																															yam_parent1_contig_130310_a	AT	2	20	(AT)	10	(AT)10			yam_parent1_contig_130310_a	(AT)10		yam_parent1_contig_130310_a	AT
																															yam_parent1_contig_13033_a	TTAA	4	20	(TTAA)	5	(TTAA)5			yam_parent1_contig_13033_a	(TTAA)5		yam_parent1_contig_13033_a	TTAA
																															yam_parent1_contig_13035_a	ATT	3	21	(ATT)	7	(ATT)7			yam_parent1_contig_13035_a	(ATT)7		yam_parent1_contig_13035_a	ATT
																															yam_parent1_contig_130355_a	AAAT	4	20	(AAAT)	5	(AAAT)5			yam_parent1_contig_130355_a	(AAAT)5		yam_parent1_contig_130355_a	AAAT
																															yam_parent1_contig_130385_a	TA	2	20	(TA)	10	(TA)10			yam_parent1_contig_130385_a	(TA)10		yam_parent1_contig_130385_a	TA
																															yam_parent1_contig_130385_b	ATT	3	24	(ATT)	8	(ATT)8			yam_parent1_contig_130385_b	(ATT)8		yam_parent1_contig_130385_b	ATT
																															yam_parent1_contig_130416_a	TC	2	30	(TC)	15	(TC)15			yam_parent1_contig_130416_a	(TC)15		yam_parent1_contig_130416_a	TC
																															yam_parent1_contig_130430_a	AAAAT	5	20	(AAAAT)	4	(AAAAT)4			yam_parent1_contig_130430_a	(AAAAT)4		yam_parent1_contig_130430_a	AAAAT
																															yam_parent1_contig_130431_a	AT	2	20	(AT)	10	(AT)10			yam_parent1_contig_130431_a	(AT)10		yam_parent1_contig_130431_a	AT
																															yam_parent1_contig_130465_a	TA	2	20	(TA)	10	(TA)10			yam_parent1_contig_130465_a	(TA)10		yam_parent1_contig_130465_a	TA
																															yam_parent1_contig_130485_a	ATAG	4	32	(ATAG)	8	(ATAG)8			yam_parent1_contig_130485_a	(ATAG)8		yam_parent1_contig_130485_a	ATAG
																															yam_parent1_contig_130550_a	TA	2	20	(TA)	10	(TA)10			yam_parent1_contig_130550_a	(TA)10		yam_parent1_contig_130550_a	TA
																															yam_parent1_contig_130573_a	TA	2	24	(TA)	12	(TA)12			yam_parent1_contig_130573_a	(TA)12		yam_parent1_contig_130573_a	TA
																															yam_parent1_contig_130580_a	TAA	3	24	(TAA)	8	(TAA)8			yam_parent1_contig_130580_a	(TAA)8		yam_parent1_contig_130580_a	TAA
																															yam_parent1_contig_130643_a	GAA	3	21	(GAA)	7	(GAA)7			yam_parent1_contig_130643_a	(GAA)7		yam_parent1_contig_130643_a	GAA
																															yam_parent1_contig_130702_a	AAAAG	5	20	(AAAAG)	4	(AAAAG)4			yam_parent1_contig_130702_a	(AAAAG)4		yam_parent1_contig_130702_a	AAAAG
																															yam_parent1_contig_130767_a	TCA	3	24	(TCA)	8	(TCA)8			yam_parent1_contig_130767_a	(TCA)8		yam_parent1_contig_130767_a	TCA
																															yam_parent1_contig_130783_b	GAT	3	21	(GAT)	7	(GAT)7			yam_parent1_contig_130783_b	(GAT)7		yam_parent1_contig_130783_b	GAT
																															yam_parent1_contig_130783_c	TTATT	5	25	(TTATT)	5	(TTATT)5			yam_parent1_contig_130783_c	(TTATT)5		yam_parent1_contig_130783_c	TTATT
																															yam_parent1_contig_130810_a	ATA	3	21	(ATA)	7	(ATA)7			yam_parent1_contig_130810_a	(ATA)7		yam_parent1_contig_130810_a	ATA
																															yam_parent1_contig_130827_a	AAAATA	6	24	(AAAATA)	4	(AAAATA)4			yam_parent1_contig_130827_a	(AAAATA)4		yam_parent1_contig_130827_a	AAAATA
																															yam_parent1_contig_130846_a	AT	2	20	(AT)	10	(AT)10			yam_parent1_contig_130846_a	(AT)10		yam_parent1_contig_130846_a	AT
																															yam_parent1_contig_130889_a	ATT	3	30	(ATT)	10	(ATT)10			yam_parent1_contig_130889_a	(ATT)10		yam_parent1_contig_130889_a	ATT
																															yam_parent1_contig_130926_a	TATC	4	24	(TATC)	6	(TATC)6			yam_parent1_contig_130926_a	(TATC)6		yam_parent1_contig_130926_a	TATC
																															yam_parent1_contig_130951_a	AC	2	20	(AC)	10	(AC)10			yam_parent1_contig_130951_a	(AC)10		yam_parent1_contig_130951_a	AC
																															yam_parent1_contig_130969_a	TATT	4	28	(TATT)	7	(TATT)7			yam_parent1_contig_130969_a	(TATT)7		yam_parent1_contig_130969_a	TATT
																															yam_parent1_contig_130969_b	ATAA	4	20	(ATAA)	5	(ATAA)5			yam_parent1_contig_130969_b	(ATAA)5		yam_parent1_contig_130969_b	ATAA
																															yam_parent1_contig_130979_a	ATAA	4	20	(ATAA)	5	(ATAA)5			yam_parent1_contig_130979_a	(ATAA)5		yam_parent1_contig_130979_a	ATAA
																															yam_parent1_contig_130979_b	TA	2	20	(TA)	10	(TA)10			yam_parent1_contig_130979_b	(TA)10		yam_parent1_contig_130979_b	TA
																															yam_parent1_contig_130981_b	TGATCA	6	24	(TGATCA)	4	(TGATCA)4			yam_parent1_contig_130981_b	(TGATCA)4		yam_parent1_contig_130981_b	TGATCA
																															yam_parent1_contig_131076_b	AT	2	20	(AT)	10	(AT)10			yam_parent1_contig_131076_b	(AT)10		yam_parent1_contig_131076_b	AT
																															yam_parent1_contig_131123_a	AT	2	20	(AT)	10	(AT)10			yam_parent1_contig_131123_a	(AT)10		yam_parent1_contig_131123_a	AT
																															yam_parent1_contig_131129_a	TTC	3	21	(TTC)	7	(TTC)7			yam_parent1_contig_131129_a	(TTC)7		yam_parent1_contig_131129_a	TTC
																															yam_parent1_contig_131175_a	AT	2	24	(AT)	12	(AT)12			yam_parent1_contig_131175_a	(AT)12		yam_parent1_contig_131175_a	AT
																															yam_parent1_contig_131211_a	TA	2	20	(TA)	10	(TA)10			yam_parent1_contig_131211_a	(TA)10		yam_parent1_contig_131211_a	TA
																															yam_parent1_contig_131317_a	TTAT	4	20	(TTAT)	5	(TTAT)5			yam_parent1_contig_131317_a	(TTAT)5		yam_parent1_contig_131317_a	TTAT
																															yam_parent1_contig_131329_a	CA	2	32	(CA)	16	(CA)16			yam_parent1_contig_131329_a	(CA)16		yam_parent1_contig_131329_a	CA
																															yam_parent1_contig_131429_a	AT	2	24	(AT)	12	(AT)12			yam_parent1_contig_131429_a	(AT)12		yam_parent1_contig_131429_a	AT
																															yam_parent1_contig_131480_a	ATTT	4	28	(ATTT)	7	(ATTT)7			yam_parent1_contig_131480_a	(ATTT)7		yam_parent1_contig_131480_a	ATTT
																															yam_parent1_contig_131481_a	TTAT	4	20	(TTAT)	5	(TTAT)5			yam_parent1_contig_131481_a	(TTAT)5		yam_parent1_contig_131481_a	TTAT
																															yam_parent1_contig_131522_a	TCC	3	21	(TCC)	7	(TCC)7			yam_parent1_contig_131522_a	(TCC)7		yam_parent1_contig_131522_a	TCC
																															yam_parent1_contig_131523_a	TA	2	24	(TA)	12	(TA)12			yam_parent1_contig_131523_a	(TA)12		yam_parent1_contig_131523_a	TA
																															yam_parent1_contig_131556_a	TA	2	20	(TA)	10	(TA)10			yam_parent1_contig_131556_a	(TA)10		yam_parent1_contig_131556_a	TA
																															yam_parent1_contig_131587_a	AAAAT	5	25	(AAAAT)	5	(AAAAT)5			yam_parent1_contig_131587_a	(AAAAT)5		yam_parent1_contig_131587_a	AAAAT
																															yam_parent1_contig_131613_a	AAAAT	5	25	(AAAAT)	5	(AAAAT)5			yam_parent1_contig_131613_a	(AAAAT)5		yam_parent1_contig_131613_a	AAAAT
																															yam_parent1_contig_131655_a	CAAAA	5	20	(CAAAA)	4	(CAAAA)4			yam_parent1_contig_131655_a	(CAAAA)4		yam_parent1_contig_131655_a	CAAAA
																															yam_parent1_contig_131682_a	CAA	3	21	(CAA)	7	(CAA)7			yam_parent1_contig_131682_a	(CAA)7		yam_parent1_contig_131682_a	CAA
																															yam_parent1_contig_131683_a	TA	2	20	(TA)	10	(TA)10			yam_parent1_contig_131683_a	(TA)10		yam_parent1_contig_131683_a	TA
																															yam_parent1_contig_131703_a	ATTT	4	24	(ATTT)	6	(ATTT)6			yam_parent1_contig_131703_a	(ATTT)6		yam_parent1_contig_131703_a	ATTT
																															yam_parent1_contig_131844_a	AAAT	4	20	(AAAT)	5	(AAAT)5			yam_parent1_contig_131844_a	(AAAT)5		yam_parent1_contig_131844_a	AAAT
																															yam_parent1_contig_13185_a	ATAC	4	20	(ATAC)	5	(ATAC)5			yam_parent1_contig_13185_a	(ATAC)5		yam_parent1_contig_13185_a	ATAC
																															yam_parent1_contig_13189_a	TA	2	24	(TA)	12	(TA)12			yam_parent1_contig_13189_a	(TA)12		yam_parent1_contig_13189_a	TA
																															yam_parent1_contig_131940_a	AT	2	20	(AT)	10	(AT)10			yam_parent1_contig_131940_a	(AT)10		yam_parent1_contig_131940_a	AT
																															yam_parent1_contig_131955_a	AAT	3	24	(AAT)	8	(AAT)8			yam_parent1_contig_131955_a	(AAT)8		yam_parent1_contig_131955_a	AAT
																															yam_parent1_contig_131976_a	CTT	3	21	(CTT)	7	(CTT)7			yam_parent1_contig_131976_a	(CTT)7		yam_parent1_contig_131976_a	CTT
																															yam_parent1_contig_132_a	TA	2	20	(TA)	10	(TA)10			yam_parent1_contig_132_a	(TA)10		yam_parent1_contig_132_a	TA
																															yam_parent1_contig_132069_c	CAAACT	6	24	(CAAACT)	4	(CAAACT)4			yam_parent1_contig_132069_c	(CAAACT)4		yam_parent1_contig_132069_c	CAAACT
																															yam_parent1_contig_132069_e	AT	2	24	(AT)	12	(AT)12			yam_parent1_contig_132069_e	(AT)12		yam_parent1_contig_132069_e	AT
																															yam_parent1_contig_132074_a	GAAA	4	28	(GAAA)	7	(GAAA)7			yam_parent1_contig_132074_a	(GAAA)7		yam_parent1_contig_132074_a	GAAA
																															yam_parent1_contig_132096_a	GGCCC	5	20	(GGCCC)	4	(GGCCC)4			yam_parent1_contig_132096_a	(GGCCC)4		yam_parent1_contig_132096_a	GGCCC
																															yam_parent1_contig_132109_a	TTTTG	5	20	(TTTTG)	4	(TTTTG)4			yam_parent1_contig_132109_a	(TTTTG)4		yam_parent1_contig_132109_a	TTTTG
																															yam_parent1_contig_132118_a	AT	2	20	(AT)	10	(AT)10			yam_parent1_contig_132118_a	(AT)10		yam_parent1_contig_132118_a	AT
																															yam_parent1_contig_132118_b	AAG	3	24	(AAG)	8	(AAG)8			yam_parent1_contig_132118_b	(AAG)8		yam_parent1_contig_132118_b	AAG
																															yam_parent1_contig_132118_c	CT	2	30	(CT)	15	(CT)15			yam_parent1_contig_132118_c	(CT)15		yam_parent1_contig_132118_c	CT
																															yam_parent1_contig_132124_a	TATC	4	20	(TATC)	5	(TATC)5			yam_parent1_contig_132124_a	(TATC)5		yam_parent1_contig_132124_a	TATC
																															yam_parent1_contig_132129_a	AC	2	20	(AC)	10	(AC)10			yam_parent1_contig_132129_a	(AC)10		yam_parent1_contig_132129_a	AC
																															yam_parent1_contig_132181_a	GAA	3	21	(GAA)	7	(GAA)7			yam_parent1_contig_132181_a	(GAA)7		yam_parent1_contig_132181_a	GAA
																															yam_parent1_contig_13219_a	AAAAT	5	35	(AAAAT)	7	(AAAAT)7			yam_parent1_contig_13219_a	(AAAAT)7		yam_parent1_contig_13219_a	AAAAT
																															yam_parent1_contig_132216_a	AAAT	4	20	(AAAT)	5	(AAAT)5			yam_parent1_contig_132216_a	(AAAT)5		yam_parent1_contig_132216_a	AAAT
																															yam_parent1_contig_132242_a	CTCCAG	6	24	(CTCCAG)	4	(CTCCAG)4			yam_parent1_contig_132242_a	(CTCCAG)4		yam_parent1_contig_132242_a	CTCCAG
																															yam_parent1_contig_132310_b	TTC	3	30	(TTC)	10	(TTC)10			yam_parent1_contig_132310_b	(TTC)10		yam_parent1_contig_132310_b	TTC
																															yam_parent1_contig_132311_a	TTGGG	5	30	(TTGGG)	6	(TTGGG)6			yam_parent1_contig_132311_a	(TTGGG)6		yam_parent1_contig_132311_a	TTGGG
																															yam_parent1_contig_132312_a	TAA	3	30	(TAA)	10	(TAA)10			yam_parent1_contig_132312_a	(TAA)10		yam_parent1_contig_132312_a	TAA
																															yam_parent1_contig_132329_a	CAGGATGC	8	32	(CAGGATGC)	4	(CAGGATGC)4			yam_parent1_contig_132329_a	(CAGGATGC)4		yam_parent1_contig_132329_a	CAGGATGC
																															yam_parent1_contig_132361_b	CAAT	4	24	(CAAT)	6	(CAAT)6			yam_parent1_contig_132361_b	(CAAT)6		yam_parent1_contig_132361_b	CAAT
																															yam_parent1_contig_13239_a	GAGGGA	6	24	(GAGGGA)	4	(GAGGGA)4			yam_parent1_contig_13239_a	(GAGGGA)4		yam_parent1_contig_13239_a	GAGGGA
																															yam_parent1_contig_13242_a	AGGGAG	6	30	(AGGGAG)	5	(AGGGAG)5			yam_parent1_contig_13242_a	(AGGGAG)5		yam_parent1_contig_13242_a	AGGGAG
																															yam_parent1_contig_132498_a	TTATTT	6	24	(TTATTT)	4	(TTATTT)4			yam_parent1_contig_132498_a	(TTATTT)4		yam_parent1_contig_132498_a	TTATTT
																															yam_parent1_contig_13250_b	TCA	3	21	(TCA)	7	(TCA)7			yam_parent1_contig_13250_b	(TCA)7		yam_parent1_contig_13250_b	TCA
																															yam_parent1_contig_132620_a	ATT	3	21	(ATT)	7	(ATT)7			yam_parent1_contig_132620_a	(ATT)7		yam_parent1_contig_132620_a	ATT
																															yam_parent1_contig_132647_a	ATAA	4	24	(ATAA)	6	(ATAA)6			yam_parent1_contig_132647_a	(ATAA)6		yam_parent1_contig_132647_a	ATAA
																															yam_parent1_contig_132659_a	GTTTT	5	30	(GTTTT)	6	(GTTTT)6			yam_parent1_contig_132659_a	(GTTTT)6		yam_parent1_contig_132659_a	GTTTT
																															yam_parent1_contig_132669_a	TTTAA	5	25	(TTTAA)	5	(TTTAA)5			yam_parent1_contig_132669_a	(TTTAA)5		yam_parent1_contig_132669_a	TTTAA
																															yam_parent1_contig_13267_a	AT	2	20	(AT)	10	(AT)10			yam_parent1_contig_13267_a	(AT)10		yam_parent1_contig_13267_a	AT
																															yam_parent1_contig_132697_a	TTG	3	21	(TTG)	7	(TTG)7			yam_parent1_contig_132697_a	(TTG)7		yam_parent1_contig_132697_a	TTG
																															yam_parent1_contig_132778_a	AAAT	4	20	(AAAT)	5	(AAAT)5			yam_parent1_contig_132778_a	(AAAT)5		yam_parent1_contig_132778_a	AAAT
																															yam_parent1_contig_13278_a	TCA	3	21	(TCA)	7	(TCA)7			yam_parent1_contig_13278_a	(TCA)7		yam_parent1_contig_13278_a	TCA
																															yam_parent1_contig_13284_a	CAT	3	21	(CAT)	7	(CAT)7			yam_parent1_contig_13284_a	(CAT)7		yam_parent1_contig_13284_a	CAT
																															yam_parent1_contig_132851_a	AATA	4	20	(AATA)	5	(AATA)5			yam_parent1_contig_132851_a	(AATA)5		yam_parent1_contig_132851_a	AATA
																															yam_parent1_contig_132874_a	TAT	3	21	(TAT)	7	(TAT)7			yam_parent1_contig_132874_a	(TAT)7		yam_parent1_contig_132874_a	TAT
																															yam_parent1_contig_132907_a	ATT	3	24	(ATT)	8	(ATT)8			yam_parent1_contig_132907_a	(ATT)8		yam_parent1_contig_132907_a	ATT
																															yam_parent1_contig_132908_a	TG	2	24	(TG)	12	(TG)12			yam_parent1_contig_132908_a	(TG)12		yam_parent1_contig_132908_a	TG
																															yam_parent1_contig_132908_b	ATT	3	21	(ATT)	7	(ATT)7			yam_parent1_contig_132908_b	(ATT)7		yam_parent1_contig_132908_b	ATT
																															yam_parent1_contig_132911_a	TA	2	20	(TA)	10	(TA)10			yam_parent1_contig_132911_a	(TA)10		yam_parent1_contig_132911_a	TA
																															yam_parent1_contig_132914_a	TAACCC	6	30	(TAACCC)	5	(TAACCC)5			yam_parent1_contig_132914_a	(TAACCC)5		yam_parent1_contig_132914_a	TAACCC
																															yam_parent1_contig_132914_b	TCT	3	30	(TCT)	10	(TCT)10			yam_parent1_contig_132914_b	(TCT)10		yam_parent1_contig_132914_b	TCT
																															yam_parent1_contig_132915_a	AAT	3	30	(AAT)	10	(AAT)10			yam_parent1_contig_132915_a	(AAT)10		yam_parent1_contig_132915_a	AAT
																															yam_parent1_contig_13297_a	TTTA	4	20	(TTTA)	5	(TTTA)5			yam_parent1_contig_13297_a	(TTTA)5		yam_parent1_contig_13297_a	TTTA
																															yam_parent1_contig_132992_a	AT	2	20	(AT)	10	(AT)10			yam_parent1_contig_132992_a	(AT)10		yam_parent1_contig_132992_a	AT
																															yam_parent1_contig_133091_a	TTTA	4	20	(TTTA)	5	(TTTA)5			yam_parent1_contig_133091_a	(TTTA)5		yam_parent1_contig_133091_a	TTTA
																															yam_parent1_contig_133116_a	AC	2	32	(AC)	16	(AC)16			yam_parent1_contig_133116_a	(AC)16		yam_parent1_contig_133116_a	AC
																															yam_parent1_contig_133151_a	GAGAC	5	20	(GAGAC)	4	(GAGAC)4			yam_parent1_contig_133151_a	(GAGAC)4		yam_parent1_contig_133151_a	GAGAC
																															yam_parent1_contig_133194_a	GA	2	20	(GA)	10	(GA)10			yam_parent1_contig_133194_a	(GA)10		yam_parent1_contig_133194_a	GA
																															yam_parent1_contig_133221_a	CCACAT	6	24	(CCACAT)	4	(CCACAT)4			yam_parent1_contig_133221_a	(CCACAT)4		yam_parent1_contig_133221_a	CCACAT
																															yam_parent1_contig_133237_a	GAT	3	24	(GAT)	8	(GAT)8			yam_parent1_contig_133237_a	(GAT)8		yam_parent1_contig_133237_a	GAT
																															yam_parent1_contig_133237_b	AT	2	24	(AT)	12	(AT)12			yam_parent1_contig_133237_b	(AT)12		yam_parent1_contig_133237_b	AT
																															yam_parent1_contig_133244_a	ATT	3	21	(ATT)	7	(ATT)7			yam_parent1_contig_133244_a	(ATT)7		yam_parent1_contig_133244_a	ATT
																															yam_parent1_contig_13326_a	AAAT	4	20	(AAAT)	5	(AAAT)5			yam_parent1_contig_13326_a	(AAAT)5		yam_parent1_contig_13326_a	AAAT
																															yam_parent1_contig_13326_b	ATTT	4	32	(ATTT)	8	(ATTT)8			yam_parent1_contig_13326_b	(ATTT)8		yam_parent1_contig_13326_b	ATTT
																															yam_parent1_contig_13326_c	TTA	3	21	(TTA)	7	(TTA)7			yam_parent1_contig_13326_c	(TTA)7		yam_parent1_contig_13326_c	TTA
																															yam_parent1_contig_133269_a	TTTA	4	20	(TTTA)	5	(TTTA)5			yam_parent1_contig_133269_a	(TTTA)5		yam_parent1_contig_133269_a	TTTA
																															yam_parent1_contig_133269_b	TAA	3	30	(TAA)	10	(TAA)10			yam_parent1_contig_133269_b	(TAA)10		yam_parent1_contig_133269_b	TAA
																															yam_parent1_contig_13327_a	TAA	3	30	(TAA)	10	(TAA)10			yam_parent1_contig_13327_a	(TAA)10		yam_parent1_contig_13327_a	TAA
																															yam_parent1_contig_13327_c	CTT	3	21	(CTT)	7	(CTT)7			yam_parent1_contig_13327_c	(CTT)7		yam_parent1_contig_13327_c	CTT
																															yam_parent1_contig_13327_d	AACA	4	24	(AACA)	6	(AACA)6			yam_parent1_contig_13327_d	(AACA)6		yam_parent1_contig_13327_d	AACA
																															yam_parent1_contig_133276_a	ATC	3	21	(ATC)	7	(ATC)7			yam_parent1_contig_133276_a	(ATC)7		yam_parent1_contig_133276_a	ATC
																															yam_parent1_contig_133290_a	TGAGAA	6	30	(TGAGAA)	5	(TGAGAA)5			yam_parent1_contig_133290_a	(TGAGAA)5		yam_parent1_contig_133290_a	TGAGAA
																															yam_parent1_contig_133333_a	TA	2	20	(TA)	10	(TA)10			yam_parent1_contig_133333_a	(TA)10		yam_parent1_contig_133333_a	TA
																															yam_parent1_contig_13337_a	GAG	3	21	(GAG)	7	(GAG)7			yam_parent1_contig_13337_a	(GAG)7		yam_parent1_contig_13337_a	GAG
																															yam_parent1_contig_13337_b	TGT	3	24	(TGT)	8	(TGT)8			yam_parent1_contig_13337_b	(TGT)8		yam_parent1_contig_13337_b	TGT
																															yam_parent1_contig_133392_b	TATAT	5	20	(TATAT)	4	(TATAT)4			yam_parent1_contig_133392_b	(TATAT)4		yam_parent1_contig_133392_b	TATAT
																															yam_parent1_contig_1334_a	AG	2	20	(AG)	10	(AG)10			yam_parent1_contig_1334_a	(AG)10		yam_parent1_contig_1334_a	AG
																															yam_parent1_contig_1334_b	TA	2	20	(TA)	10	(TA)10			yam_parent1_contig_1334_b	(TA)10		yam_parent1_contig_1334_b	TA
																															yam_parent1_contig_133403_a	GTG	3	21	(GTG)	7	(GTG)7			yam_parent1_contig_133403_a	(GTG)7		yam_parent1_contig_133403_a	GTG
																															yam_parent1_contig_133403_b	TTTGGGT	7	28	(TTTGGGT)	4	(TTTGGGT)4			yam_parent1_contig_133403_b	(TTTGGGT)4		yam_parent1_contig_133403_b	TTTGGGT
																															yam_parent1_contig_133448_a	GGCACT	6	24	(GGCACT)	4	(GGCACT)4			yam_parent1_contig_133448_a	(GGCACT)4		yam_parent1_contig_133448_a	GGCACT
																															yam_parent1_contig_133503_a	TAT	3	24	(TAT)	8	(TAT)8			yam_parent1_contig_133503_a	(TAT)8		yam_parent1_contig_133503_a	TAT
																															yam_parent1_contig_13352_a	AAC	3	21	(AAC)	7	(AAC)7			yam_parent1_contig_13352_a	(AAC)7		yam_parent1_contig_13352_a	AAC
																															yam_parent1_contig_13352_b	TTA	3	21	(TTA)	7	(TTA)7			yam_parent1_contig_13352_b	(TTA)7		yam_parent1_contig_13352_b	TTA
																															yam_parent1_contig_133538_a	TA	2	20	(TA)	10	(TA)10			yam_parent1_contig_133538_a	(TA)10		yam_parent1_contig_133538_a	TA
																															yam_parent1_contig_133538_b	AAG	3	21	(AAG)	7	(AAG)7			yam_parent1_contig_133538_b	(AAG)7		yam_parent1_contig_133538_b	AAG
																															yam_parent1_contig_133561_a	AACAGC	6	24	(AACAGC)	4	(AACAGC)4			yam_parent1_contig_133561_a	(AACAGC)4		yam_parent1_contig_133561_a	AACAGC
																															yam_parent1_contig_133590_a	TTA	3	21	(TTA)	7	(TTA)7			yam_parent1_contig_133590_a	(TTA)7		yam_parent1_contig_133590_a	TTA
																															yam_parent1_contig_133598_a	CTT	3	24	(CTT)	8	(CTT)8			yam_parent1_contig_133598_a	(CTT)8		yam_parent1_contig_133598_a	CTT
																															yam_parent1_contig_133607_a	AAAT	4	20	(AAAT)	5	(AAAT)5			yam_parent1_contig_133607_a	(AAAT)5		yam_parent1_contig_133607_a	AAAT
																															yam_parent1_contig_133625_a	TA	2	20	(TA)	10	(TA)10			yam_parent1_contig_133625_a	(TA)10		yam_parent1_contig_133625_a	TA
																															yam_parent1_contig_133706_a	AAAT	4	20	(AAAT)	5	(AAAT)5			yam_parent1_contig_133706_a	(AAAT)5		yam_parent1_contig_133706_a	AAAT
																															yam_parent1_contig_133718_a	CA	2	20	(CA)	10	(CA)10			yam_parent1_contig_133718_a	(CA)10		yam_parent1_contig_133718_a	CA
																															yam_parent1_contig_133718_c	AT	2	20	(AT)	10	(AT)10			yam_parent1_contig_133718_c	(AT)10		yam_parent1_contig_133718_c	AT
																															yam_parent1_contig_133752_a	AGGCATT	7	28	(AGGCATT)	4	(AGGCATT)4			yam_parent1_contig_133752_a	(AGGCATT)4		yam_parent1_contig_133752_a	AGGCATT
																															yam_parent1_contig_133789_a	CT	2	24	(CT)	12	(CT)12			yam_parent1_contig_133789_a	(CT)12		yam_parent1_contig_133789_a	CT
																															yam_parent1_contig_13381_a	TTTTTA	6	30	(TTTTTA)	5	(TTTTTA)5			yam_parent1_contig_13381_a	(TTTTTA)5		yam_parent1_contig_13381_a	TTTTTA
																															yam_parent1_contig_133868_a	AAATA	5	20	(AAATA)	4	(AAATA)4			yam_parent1_contig_133868_a	(AAATA)4		yam_parent1_contig_133868_a	AAATA
																															yam_parent1_contig_133868_b	CTT	3	24	(CTT)	8	(CTT)8			yam_parent1_contig_133868_b	(CTT)8		yam_parent1_contig_133868_b	CTT
																															yam_parent1_contig_133895_a	TTTA	4	20	(TTTA)	5	(TTTA)5			yam_parent1_contig_133895_a	(TTTA)5		yam_parent1_contig_133895_a	TTTA
																															yam_parent1_contig_133906_a	AT	2	20	(AT)	10	(AT)10			yam_parent1_contig_133906_a	(AT)10		yam_parent1_contig_133906_a	AT
																															yam_parent1_contig_134017_a	AG	2	24	(AG)	12	(AG)12			yam_parent1_contig_134017_a	(AG)12		yam_parent1_contig_134017_a	AG
																															yam_parent1_contig_134020_a	TA	2	24	(TA)	12	(TA)12			yam_parent1_contig_134020_a	(TA)12		yam_parent1_contig_134020_a	TA
																															yam_parent1_contig_134030_a	AT	2	20	(AT)	10	(AT)10			yam_parent1_contig_134030_a	(AT)10		yam_parent1_contig_134030_a	AT
																															yam_parent1_contig_134059_a	TTTCT	5	20	(TTTCT)	4	(TTTCT)4			yam_parent1_contig_134059_a	(TTTCT)4		yam_parent1_contig_134059_a	TTTCT
																															yam_parent1_contig_134074_a	TCT	3	24	(TCT)	8	(TCT)8			yam_parent1_contig_134074_a	(TCT)8		yam_parent1_contig_134074_a	TCT
																															yam_parent1_contig_134092_a	ATA	3	24	(ATA)	8	(ATA)8			yam_parent1_contig_134092_a	(ATA)8		yam_parent1_contig_134092_a	ATA
																															yam_parent1_contig_134092_b	TG	2	32	(TG)	16	(TG)16			yam_parent1_contig_134092_b	(TG)16		yam_parent1_contig_134092_b	TG
																															yam_parent1_contig_134096_a	GA	2	32	(GA)	16	(GA)16			yam_parent1_contig_134096_a	(GA)16		yam_parent1_contig_134096_a	GA
																															yam_parent1_contig_134176_a	TAAAA	5	20	(TAAAA)	4	(TAAAA)4			yam_parent1_contig_134176_a	(TAAAA)4		yam_parent1_contig_134176_a	TAAAA
																															yam_parent1_contig_134191_a	TAA	3	24	(TAA)	8	(TAA)8			yam_parent1_contig_134191_a	(TAA)8		yam_parent1_contig_134191_a	TAA
																															yam_parent1_contig_134195_a	AC	2	20	(AC)	10	(AC)10			yam_parent1_contig_134195_a	(AC)10		yam_parent1_contig_134195_a	AC
																															yam_parent1_contig_134204_a	AT	2	20	(AT)	10	(AT)10			yam_parent1_contig_134204_a	(AT)10		yam_parent1_contig_134204_a	AT
																															yam_parent1_contig_134237_a	AAAAT	5	20	(AAAAT)	4	(AAAAT)4			yam_parent1_contig_134237_a	(AAAAT)4		yam_parent1_contig_134237_a	AAAAT
																															yam_parent1_contig_13427_a	TTA	3	24	(TTA)	8	(TTA)8			yam_parent1_contig_13427_a	(TTA)8		yam_parent1_contig_13427_a	TTA
																															yam_parent1_contig_134272_a	TCTT	4	24	(TCTT)	6	(TCTT)6			yam_parent1_contig_134272_a	(TCTT)6		yam_parent1_contig_134272_a	TCTT
																															yam_parent1_contig_134277_a	TC	2	24	(TC)	12	(TC)12			yam_parent1_contig_134277_a	(TC)12		yam_parent1_contig_134277_a	TC
																															yam_parent1_contig_134289_a	AT	2	24	(AT)	12	(AT)12			yam_parent1_contig_134289_a	(AT)12		yam_parent1_contig_134289_a	AT
																															yam_parent1_contig_134397_b	TTAT	4	20	(TTAT)	5	(TTAT)5			yam_parent1_contig_134397_b	(TTAT)5		yam_parent1_contig_134397_b	TTAT
																															yam_parent1_contig_134397_c	GTGATG	6	36	(GTGATG)	6	(GTGATG)6			yam_parent1_contig_134397_c	(GTGATG)6		yam_parent1_contig_134397_c	GTGATG
																															yam_parent1_contig_13443_a	CATA	4	20	(CATA)	5	(CATA)5			yam_parent1_contig_13443_a	(CATA)5		yam_parent1_contig_13443_a	CATA
																															yam_parent1_contig_13443_b	GCT	3	24	(GCT)	8	(GCT)8			yam_parent1_contig_13443_b	(GCT)8		yam_parent1_contig_13443_b	GCT
																															yam_parent1_contig_13443_c	AAT	3	24	(AAT)	8	(AAT)8			yam_parent1_contig_13443_c	(AAT)8		yam_parent1_contig_13443_c	AAT
																															yam_parent1_contig_13443_d	CCTTCG	6	24	(CCTTCG)	4	(CCTTCG)4			yam_parent1_contig_13443_d	(CCTTCG)4		yam_parent1_contig_13443_d	CCTTCG
																															yam_parent1_contig_134450_a	CTT	3	30	(CTT)	10	(CTT)10			yam_parent1_contig_134450_a	(CTT)10		yam_parent1_contig_134450_a	CTT
																															yam_parent1_contig_134493_a	TTTAA	5	20	(TTTAA)	4	(TTTAA)4			yam_parent1_contig_134493_a	(TTTAA)4		yam_parent1_contig_134493_a	TTTAA
																															yam_parent1_contig_134537_a	TGA	3	30	(TGA)	10	(TGA)10			yam_parent1_contig_134537_a	(TGA)10		yam_parent1_contig_134537_a	TGA
																															yam_parent1_contig_134544_a	ATA	3	30	(ATA)	10	(ATA)10			yam_parent1_contig_134544_a	(ATA)10		yam_parent1_contig_134544_a	ATA
																															yam_parent1_contig_13456_a	TA	2	20	(TA)	10	(TA)10			yam_parent1_contig_13456_a	(TA)10		yam_parent1_contig_13456_a	TA
																															yam_parent1_contig_13456_b	TTA	3	24	(TTA)	8	(TTA)8			yam_parent1_contig_13456_b	(TTA)8		yam_parent1_contig_13456_b	TTA
																															yam_parent1_contig_134564_a	AAT	3	24	(AAT)	8	(AAT)8			yam_parent1_contig_134564_a	(AAT)8		yam_parent1_contig_134564_a	AAT
																															yam_parent1_contig_134584_a	AATA	4	20	(AATA)	5	(AATA)5			yam_parent1_contig_134584_a	(AATA)5		yam_parent1_contig_134584_a	AATA
																															yam_parent1_contig_1346_a	AAATT	5	20	(AAATT)	4	(AAATT)4			yam_parent1_contig_1346_a	(AAATT)4		yam_parent1_contig_1346_a	AAATT
																															yam_parent1_contig_134641_a	TTA	3	30	(TTA)	10	(TTA)10			yam_parent1_contig_134641_a	(TTA)10		yam_parent1_contig_134641_a	TTA
																															yam_parent1_contig_134642_a	TTTTA	5	20	(TTTTA)	4	(TTTTA)4			yam_parent1_contig_134642_a	(TTTTA)4		yam_parent1_contig_134642_a	TTTTA
																															yam_parent1_contig_13465_a	AATA	4	20	(AATA)	5	(AATA)5			yam_parent1_contig_13465_a	(AATA)5		yam_parent1_contig_13465_a	AATA
																															yam_parent1_contig_134664_a	AC	2	20	(AC)	10	(AC)10			yam_parent1_contig_134664_a	(AC)10		yam_parent1_contig_134664_a	AC
																															yam_parent1_contig_134672_b	TTCTCT	6	24	(TTCTCT)	4	(TTCTCT)4			yam_parent1_contig_134672_b	(TTCTCT)4		yam_parent1_contig_134672_b	TTCTCT
																															yam_parent1_contig_134679_a	AAT	3	24	(AAT)	8	(AAT)8			yam_parent1_contig_134679_a	(AAT)8		yam_parent1_contig_134679_a	AAT
																															yam_parent1_contig_134679_b	ATTT	4	20	(ATTT)	5	(ATTT)5			yam_parent1_contig_134679_b	(ATTT)5		yam_parent1_contig_134679_b	ATTT
																															yam_parent1_contig_134708_a	CT	2	24	(CT)	12	(CT)12			yam_parent1_contig_134708_a	(CT)12		yam_parent1_contig_134708_a	CT
																															yam_parent1_contig_134722_a	AT	2	20	(AT)	10	(AT)10			yam_parent1_contig_134722_a	(AT)10		yam_parent1_contig_134722_a	AT
																															yam_parent1_contig_134771_a	AAAC	4	20	(AAAC)	5	(AAAC)5			yam_parent1_contig_134771_a	(AAAC)5		yam_parent1_contig_134771_a	AAAC
																															yam_parent1_contig_134878_a	AAAAT	5	30	(AAAAT)	6	(AAAAT)6			yam_parent1_contig_134878_a	(AAAAT)6		yam_parent1_contig_134878_a	AAAAT
																															yam_parent1_contig_134886_a	ATA	3	21	(ATA)	7	(ATA)7			yam_parent1_contig_134886_a	(ATA)7		yam_parent1_contig_134886_a	ATA
																															yam_parent1_contig_134946_a	ATTTT	5	20	(ATTTT)	4	(ATTTT)4			yam_parent1_contig_134946_a	(ATTTT)4		yam_parent1_contig_134946_a	ATTTT
																															yam_parent1_contig_134946_b	AT	2	20	(AT)	10	(AT)10			yam_parent1_contig_134946_b	(AT)10		yam_parent1_contig_134946_b	AT
																															yam_parent1_contig_134983_a	CCTTGTG	7	28	(CCTTGTG)	4	(CCTTGTG)4			yam_parent1_contig_134983_a	(CCTTGTG)4		yam_parent1_contig_134983_a	CCTTGTG
																															yam_parent1_contig_134992_a	AT	2	20	(AT)	10	(AT)10			yam_parent1_contig_134992_a	(AT)10		yam_parent1_contig_134992_a	AT
																															yam_parent1_contig_134998_a	TTA	3	30	(TTA)	10	(TTA)10			yam_parent1_contig_134998_a	(TTA)10		yam_parent1_contig_134998_a	TTA
																															yam_parent1_contig_134998_c	TCT	3	24	(TCT)	8	(TCT)8			yam_parent1_contig_134998_c	(TCT)8		yam_parent1_contig_134998_c	TCT
																															yam_parent1_contig_135030_a	CCCGGC	6	30	(CCCGGC)	5	(CCCGGC)5			yam_parent1_contig_135030_a	(CCCGGC)5		yam_parent1_contig_135030_a	CCCGGC
																															yam_parent1_contig_135037_a	AATAAA	6	24	(AATAAA)	4	(AATAAA)4			yam_parent1_contig_135037_a	(AATAAA)4		yam_parent1_contig_135037_a	AATAAA
																															yam_parent1_contig_135039_a	ATC	3	24	(ATC)	8	(ATC)8			yam_parent1_contig_135039_a	(ATC)8		yam_parent1_contig_135039_a	ATC
																															yam_parent1_contig_135040_a	CAT	3	24	(CAT)	8	(CAT)8			yam_parent1_contig_135040_a	(CAT)8		yam_parent1_contig_135040_a	CAT
																															yam_parent1_contig_135050_a	AAT	3	21	(AAT)	7	(AAT)7			yam_parent1_contig_135050_a	(AAT)7		yam_parent1_contig_135050_a	AAT
																															yam_parent1_contig_135055_a	CTT	3	21	(CTT)	7	(CTT)7			yam_parent1_contig_135055_a	(CTT)7		yam_parent1_contig_135055_a	CTT
																															yam_parent1_contig_135096_a	TA	2	20	(TA)	10	(TA)10			yam_parent1_contig_135096_a	(TA)10		yam_parent1_contig_135096_a	TA
																															yam_parent1_contig_135119_a	TTG	3	21	(TTG)	7	(TTG)7			yam_parent1_contig_135119_a	(TTG)7		yam_parent1_contig_135119_a	TTG
																															yam_parent1_contig_135121_a	GAG	3	21	(GAG)	7	(GAG)7			yam_parent1_contig_135121_a	(GAG)7		yam_parent1_contig_135121_a	GAG
																															yam_parent1_contig_135167_a	TTTA	4	20	(TTTA)	5	(TTTA)5			yam_parent1_contig_135167_a	(TTTA)5		yam_parent1_contig_135167_a	TTTA
																															yam_parent1_contig_135167_b	TAA	3	24	(TAA)	8	(TAA)8			yam_parent1_contig_135167_b	(TAA)8		yam_parent1_contig_135167_b	TAA
																															yam_parent1_contig_135194_a	TTGTG	5	20	(TTGTG)	4	(TTGTG)4			yam_parent1_contig_135194_a	(TTGTG)4		yam_parent1_contig_135194_a	TTGTG
																															yam_parent1_contig_135194_b	ATAA	4	20	(ATAA)	5	(ATAA)5			yam_parent1_contig_135194_b	(ATAA)5		yam_parent1_contig_135194_b	ATAA
																															yam_parent1_contig_135204_a	TTA	3	21	(TTA)	7	(TTA)7			yam_parent1_contig_135204_a	(TTA)7		yam_parent1_contig_135204_a	TTA
																															yam_parent1_contig_135204_b	TA	2	20	(TA)	10	(TA)10			yam_parent1_contig_135204_b	(TA)10		yam_parent1_contig_135204_b	TA
																															yam_parent1_contig_135205_a	TAT	3	24	(TAT)	8	(TAT)8			yam_parent1_contig_135205_a	(TAT)8		yam_parent1_contig_135205_a	TAT
																															yam_parent1_contig_135222_a	TATC	4	20	(TATC)	5	(TATC)5			yam_parent1_contig_135222_a	(TATC)5		yam_parent1_contig_135222_a	TATC
																															yam_parent1_contig_135237_a	GA	2	20	(GA)	10	(GA)10			yam_parent1_contig_135237_a	(GA)10		yam_parent1_contig_135237_a	GA
																															yam_parent1_contig_135344_a	CATA	4	20	(CATA)	5	(CATA)5			yam_parent1_contig_135344_a	(CATA)5		yam_parent1_contig_135344_a	CATA
																															yam_parent1_contig_135371_a	ATAA	4	20	(ATAA)	5	(ATAA)5			yam_parent1_contig_135371_a	(ATAA)5		yam_parent1_contig_135371_a	ATAA
																															yam_parent1_contig_135371_b	TTTAA	5	20	(TTTAA)	4	(TTTAA)4			yam_parent1_contig_135371_b	(TTTAA)4		yam_parent1_contig_135371_b	TTTAA
																															yam_parent1_contig_13542_a	CT	2	32	(CT)	16	(CT)16			yam_parent1_contig_13542_a	(CT)16		yam_parent1_contig_13542_a	CT
																															yam_parent1_contig_135423_a	AT	2	20	(AT)	10	(AT)10			yam_parent1_contig_135423_a	(AT)10		yam_parent1_contig_135423_a	AT
																															yam_parent1_contig_135423_b	AAAAAC	6	24	(AAAAAC)	4	(AAAAAC)4			yam_parent1_contig_135423_b	(AAAAAC)4		yam_parent1_contig_135423_b	AAAAAC
																															yam_parent1_contig_135435_a	TTA	3	24	(TTA)	8	(TTA)8			yam_parent1_contig_135435_a	(TTA)8		yam_parent1_contig_135435_a	TTA
																															yam_parent1_contig_135487_a	ATAA	4	24	(ATAA)	6	(ATAA)6			yam_parent1_contig_135487_a	(ATAA)6		yam_parent1_contig_135487_a	ATAA
																															yam_parent1_contig_135490_a	TA	2	20	(TA)	10	(TA)10			yam_parent1_contig_135490_a	(TA)10		yam_parent1_contig_135490_a	TA
																															yam_parent1_contig_135509_a	TAA	3	30	(TAA)	10	(TAA)10			yam_parent1_contig_135509_a	(TAA)10		yam_parent1_contig_135509_a	TAA
																															yam_parent1_contig_135517_a	TTC	3	21	(TTC)	7	(TTC)7			yam_parent1_contig_135517_a	(TTC)7		yam_parent1_contig_135517_a	TTC
																															yam_parent1_contig_13553_a	TA	2	20	(TA)	10	(TA)10			yam_parent1_contig_13553_a	(TA)10		yam_parent1_contig_13553_a	TA
																															yam_parent1_contig_135585_a	GAT	3	24	(GAT)	8	(GAT)8			yam_parent1_contig_135585_a	(GAT)8		yam_parent1_contig_135585_a	GAT
																															yam_parent1_contig_135604_a	CA	2	20	(CA)	10	(CA)10			yam_parent1_contig_135604_a	(CA)10		yam_parent1_contig_135604_a	CA
																															yam_parent1_contig_135608_a	CT	2	24	(CT)	12	(CT)12			yam_parent1_contig_135608_a	(CT)12		yam_parent1_contig_135608_a	CT
																															yam_parent1_contig_13568_b	TTA	3	24	(TTA)	8	(TTA)8			yam_parent1_contig_13568_b	(TTA)8		yam_parent1_contig_13568_b	TTA
																															yam_parent1_contig_135702_a	AATAA	5	35	(AATAA)	7	(AATAA)7			yam_parent1_contig_135702_a	(AATAA)7		yam_parent1_contig_135702_a	AATAA
																															yam_parent1_contig_135722_a	TCTT	4	24	(TCTT)	6	(TCTT)6			yam_parent1_contig_135722_a	(TCTT)6		yam_parent1_contig_135722_a	TCTT
																															yam_parent1_contig_135811_a	CA	2	20	(CA)	10	(CA)10			yam_parent1_contig_135811_a	(CA)10		yam_parent1_contig_135811_a	CA
																															yam_parent1_contig_135888_a	TTA	3	21	(TTA)	7	(TTA)7			yam_parent1_contig_135888_a	(TTA)7		yam_parent1_contig_135888_a	TTA
																															yam_parent1_contig_135938_a	AAAAC	5	25	(AAAAC)	5	(AAAAC)5			yam_parent1_contig_135938_a	(AAAAC)5		yam_parent1_contig_135938_a	AAAAC
																															yam_parent1_contig_13595_a	AAAAT	5	20	(AAAAT)	4	(AAAAT)4			yam_parent1_contig_13595_a	(AAAAT)4		yam_parent1_contig_13595_a	AAAAT
																															yam_parent1_contig_136031_a	TG	2	32	(TG)	16	(TG)16			yam_parent1_contig_136031_a	(TG)16		yam_parent1_contig_136031_a	TG
																															yam_parent1_contig_136144_a	AAGA	4	24	(AAGA)	6	(AAGA)6			yam_parent1_contig_136144_a	(AAGA)6		yam_parent1_contig_136144_a	AAGA
																															yam_parent1_contig_136144_b	CCT	3	21	(CCT)	7	(CCT)7			yam_parent1_contig_136144_b	(CCT)7		yam_parent1_contig_136144_b	CCT
																															yam_parent1_contig_136188_a	CGGATC	6	30	(CGGATC)	5	(CGGATC)5			yam_parent1_contig_136188_a	(CGGATC)5		yam_parent1_contig_136188_a	CGGATC
																															yam_parent1_contig_136199_b	TAA	3	24	(TAA)	8	(TAA)8			yam_parent1_contig_136199_b	(TAA)8		yam_parent1_contig_136199_b	TAA
																															yam_parent1_contig_136199_c	TG	2	20	(TG)	10	(TG)10			yam_parent1_contig_136199_c	(TG)10		yam_parent1_contig_136199_c	TG
																															yam_parent1_contig_136235_a	TA	2	20	(TA)	10	(TA)10			yam_parent1_contig_136235_a	(TA)10		yam_parent1_contig_136235_a	TA
																															yam_parent1_contig_136235_c	TTAT	4	20	(TTAT)	5	(TTAT)5			yam_parent1_contig_136235_c	(TTAT)5		yam_parent1_contig_136235_c	TTAT
																															yam_parent1_contig_13638_a	TATT	4	20	(TATT)	5	(TATT)5			yam_parent1_contig_13638_a	(TATT)5		yam_parent1_contig_13638_a	TATT
																															yam_parent1_contig_136397_a	AG	2	32	(AG)	16	(AG)16			yam_parent1_contig_136397_a	(AG)16		yam_parent1_contig_136397_a	AG
																															yam_parent1_contig_136397_c	GAA	3	21	(GAA)	7	(GAA)7			yam_parent1_contig_136397_c	(GAA)7		yam_parent1_contig_136397_c	GAA
																															yam_parent1_contig_136417_a	AT	2	20	(AT)	10	(AT)10			yam_parent1_contig_136417_a	(AT)10		yam_parent1_contig_136417_a	AT
																															yam_parent1_contig_136432_a	TA	2	20	(TA)	10	(TA)10			yam_parent1_contig_136432_a	(TA)10		yam_parent1_contig_136432_a	TA
																															yam_parent1_contig_136528_a	TAAAT	5	20	(TAAAT)	4	(TAAAT)4			yam_parent1_contig_136528_a	(TAAAT)4		yam_parent1_contig_136528_a	TAAAT
																															yam_parent1_contig_136531_a	AAAT	4	20	(AAAT)	5	(AAAT)5			yam_parent1_contig_136531_a	(AAAT)5		yam_parent1_contig_136531_a	AAAT
[truncated: 24,092 more rows]
[truncated: 13 more columns]

## Sheet: Sorted poly mono countif
Marker Name L	Primer L	Marker Name R	Primer R	Repeat Motif	Repeat Motif w/o #	Allele Min	Allele Max	Allele Range	Poly/Monomorphic			Total	# Di's	# Tri's	#4	#5	#6	#7
[truncated: 384 more rows]

[truncated: 1 more sheets: GENOMIC primer select]
