# Supplementary material for: Genomic Resources for Water Yam (Dioscorea alata L.): Analyses of EST-Sequences, De Novo Sequencing and GBS Libraries
Source: PLoS One. 2015 Jul 29;10(7):e0134031. doi: 10.1371/journal.pone.0134031 (PMC4519108; doi:10.1371/journal.pone.0134031)
Supplement: S5 Table — (XLSX) [file pone.0134031.s005.xlsx]

## Sheet: Supplemental Table 5
S5 Table. Alignment of GBS representative tags from parent 1 and 2 to the parent 2 genomic assembly
	Parent 1	Parent 2
No. GBS Reads	2482811	2203915
Aligned 0 times	22145	14305
Aligned exactly 1 time	1605644	1390516
Aligned > 1 time	855022	799094
